# Supplementary material for: Diethyl 1,4-dioxo-1,2,2a,3,4,10b-hexahydro-5H,10H-2,3,4a,10a-tetraaza­benzo[g]cyclopenta[cd]azulene-2a,10b-dicarboxylate
Source: Acta Crystallogr Sect E Struct Rep Online. 2009 Apr 25;65(Pt 5):o1100. doi: 10.1107/S1600536809014548 (PMC2977778; doi:10.1107/S1600536809014548)
Supplement: Supplementary file 1 [file e-65-o1100-sup1.cif]

##############################################################################
###                                                                        ###
###        Electronic paper (Acta Crystallographica Section E)             ###
###                                                                        ###
##############################################################################
#                                                                            #
# This CIF contains the data in a paper accepted for publication in Acta     #
# Crystallographica Section E. It conforms to the requirements of Notes      #
# for Authors for Section E, and has been peer reviewed under the auspices   #
# of the IUCr Commission on Journals.                                        #
#                                                                            #
# Full details of the Crystallographic Information File format               #
# are given in the paper "The Crystallographic Information File (CIF):       #
# a New Standard Archive File for Crystallography" by S. R. Hall, F. H.      #
# Allen and I. D. Brown [Acta Cryst. (1991), A47, 655-685].                  #
#                                                                            #
# The current version of the core CIF dictionary is obtainable from          #
# ftp://ftp.iucr.org/pub/cif_core.dic. The current version number is 2.4.    #
#                                                                            #
# Software is freely available for graphical display of the structure(s) in  #
# this CIF.  For information consult the CIF home page http://www.iucr.org/  #
# cif/home.html                                                              #
#                                                                            #
# This file may be used for bona fide research purposes within the           #
# scientific community so long as proper attribution is given to the journal # 
# article from which it was obtained.                                        #
#                                                                            #
##############################################################################
                                             
data_I
_audit_creation_method     SHELXL-97
_chemical_name_systematic
;
Diethyl 1,4-dioxo-1,2,2a,3,4,10b-hexahydro-5<i>H</i>,10<i>H</i>-2,3,4a,10a-
tetraazabenzo[g]cyclopenta[cd]azulene-2a,10b-dicarboxylate
;
_chemical_name_common     ?
_chemical_formula_moiety     'C18 H20 N4 O6'
_chemical_formula_sum     'C18 H20 N4 O6'
_chemical_formula_weight     388.38
_chemical_melting_point     ?
_symmetry_cell_setting     triclinic
_symmetry_space_group_name_H-M     'P -1'
_symmetry_space_group_name_Hall     '-P 1'
loop_
    _symmetry_equiv_pos_as_xyz
    'x, y, z'
    '-x, -y, -z'
_cell_length_a     8.1394(5)
_cell_length_b     9.4425(5)
_cell_length_c     13.3576(8)
_cell_angle_alpha     93.1550(10)
_cell_angle_beta     96.0560(10)
_cell_angle_gamma     112.3970(10)
_cell_volume     938.80(9)
_cell_formula_units_Z     2
_cell_measurement_reflns_used     3262
_cell_measurement_theta_min     2.35
_cell_measurement_theta_max     27.50
_cell_measurement_temperature     294(2)
_exptl_crystal_description     block
_exptl_crystal_colour     colorless
_exptl_crystal_size_max     0.20
_exptl_crystal_size_mid     0.20
_exptl_crystal_size_min     0.10
_exptl_crystal_density_diffrn     1.374
_exptl_crystal_density_meas     ?
_exptl_crystal_density_method     'not measured'
_exptl_crystal_F_000     408
_exptl_absorpt_coefficient_mu     0.105
_exptl_absorpt_correction_type     multi-scan
_exptl_absorpt_process_details     '(SADABS; Sheldrick, 1997)'
_exptl_absorpt_correction_T_min     0.9764
_exptl_absorpt_correction_T_max     0.9891
_exptl_special_details
;
;
_diffrn_ambient_temperature     294(2)
_diffrn_radiation_type     MoK\a
_diffrn_radiation_wavelength     0.71073
_diffrn_radiation_source     'fine-focus sealed tube'
_diffrn_radiation_monochromator     graphite
_diffrn_measurement_device_type     'Bruker SMART 4K CCD area-detector'
_diffrn_measurement_method     '\f and \w'
_diffrn_detector_area_resol_mean     ?
_diffrn_reflns_number     7700
_diffrn_reflns_av_R_equivalents     0.0202
_diffrn_reflns_av_sigmaI/netI     0.0303
_diffrn_reflns_theta_min     1.54
_diffrn_reflns_theta_max     26.00
_diffrn_reflns_theta_full     26.00
_diffrn_measured_fraction_theta_max     0.984
_diffrn_measured_fraction_theta_full     0.984
_diffrn_reflns_limit_h_min     -10
_diffrn_reflns_limit_h_max     8
_diffrn_reflns_limit_k_min     -11
_diffrn_reflns_limit_k_max     11
_diffrn_reflns_limit_l_min     -16
_diffrn_reflns_limit_l_max     16
_diffrn_standards_number     0
_diffrn_standards_interval_count     ?
_diffrn_standards_interval_time     0
_diffrn_standards_decay_%     0
_refine_special_details
;
Refinement of <i>F</i>^2^ against ALL reflections. The weighted <i>R</i>-factor
<i>wR</i> and goodness of fit <i>S</i> are based on <i>F</i>^2^, conventional
<i>R</i>-factors <i>R</i> are based on <i>F</i>, with <i>F</i> set to zero for
negative <i>F</i>^2^. The threshold expression of <i>F</i>^2^ >
\s(<i>F</i>^2^) is used only for calculating <i>R</i>-factors(gt) <i>etc</i>.
and is not relevant to the choice of reflections for refinement.
<i>R</i>-factors based on <i>F</i>^2^ are statistically about twice as large
as those based on <i>F</i>, and <i>R</i>- factors based on ALL data will be
even larger.
;
_reflns_number_total     3624
_reflns_number_gt     3028
_reflns_threshold_expression     I>2\s(I)
_refine_ls_structure_factor_coef     Fsqd
_refine_ls_matrix_type     full
_refine_ls_R_factor_all     0.0588
_refine_ls_R_factor_gt     0.0493
_refine_ls_wR_factor_gt     0.1334
_refine_ls_wR_factor_ref     0.1439
_refine_ls_goodness_of_fit_ref     1.052
_refine_ls_restrained_S_all     1.052
_refine_ls_number_reflns     3624
_refine_ls_number_parameters     261
_refine_ls_number_restraints     0
_refine_ls_hydrogen_treatment     mixed
_refine_ls_weighting_scheme     calc
_refine_ls_weighting_details
         'calc w=1/[\s^2^(Fo^2^)+(0.0741P)^2^+0.3055P] where P=(Fo^2^+2Fc^2^)/3'
_atom_sites_solution_hydrogens     geom
_atom_sites_solution_primary     direct
_atom_sites_solution_secondary     difmap
_refine_ls_shift/su_max     0.005
_refine_ls_shift/su_mean     0.000
_refine_diff_density_max     0.275
_refine_diff_density_min     -0.198
_refine_ls_extinction_method     none
_refine_ls_extinction_coef     ?
loop_
    _atom_type_symbol
    _atom_type_description
    _atom_type_scat_dispersion_real
    _atom_type_scat_dispersion_imag
    _atom_type_scat_source
    'C' 'C' 0.0033 0.0016
                         'International Tables Vol C Tables 4.2.6.8 and 6.1.1.4'
    'H' 'H' 0.0000 0.0000
                         'International Tables Vol C Tables 4.2.6.8 and 6.1.1.4'
    'N' 'N' 0.0061 0.0033
                         'International Tables Vol C Tables 4.2.6.8 and 6.1.1.4'
    'O' 'O' 0.0106 0.0060
                         'International Tables Vol C Tables 4.2.6.8 and 6.1.1.4'
_computing_data_collection     'SMART (Bruker, 2001)'
_computing_cell_refinement     'SAINT (Bruker, 2001)'
_computing_data_reduction     'SAINT (Bruker, 2001)'
_computing_structure_solution     'SHELXS97 (Sheldrick, 2008)'
_computing_structure_refinement     'SHELXL97 (Sheldrick, 2008)'
_computing_molecular_graphics     'SHELXTL (Sheldrick, 2008)'
_computing_publication_material     'SHELXTL (Sheldrick, 2008)'
loop_
    _atom_site_type_symbol
    _atom_site_label
    _atom_site_fract_x
    _atom_site_fract_y
    _atom_site_fract_z
    _atom_site_U_iso_or_equiv
    _atom_site_adp_type
    _atom_site_calc_flag
    _atom_site_refinement_flags
    _atom_site_occupancy
    _atom_site_disorder_assembly
    _atom_site_disorder_group
    C C1 0.7535(3) 0.3332(2) 0.06082(12) 0.0350(4) Uani d . 1 . .
    C C2 0.6905(3) 0.1940(2) 0.00001(15) 0.0442(5) Uani d . 1 . .
    H H2 0.5714 0.1512 -0.0298 0.053 Uiso calc R 1 . .
    C C3 0.8025(3) 0.1180(2) -0.01692(16) 0.0516(5) Uani d . 1 . .
    H H3 0.7589 0.0250 -0.0579 0.062 Uiso calc R 1 . .
    C C4 0.9787(3) 0.1811(2) 0.02733(16) 0.0515(5) Uani d . 1 . .
    H H4 1.0552 0.1318 0.0152 0.062 Uiso calc R 1 . .
    C C5 1.0421(3) 0.3177(2) 0.08982(15) 0.0437(5) Uani d . 1 . .
    H H5 1.1607 0.3581 0.1207 0.052 Uiso calc R 1 . .
    C C6 0.9321(2) 0.3955(2) 0.10733(12) 0.0352(4) Uani d . 1 . .
    C C7 0.6302(3) 0.4178(2) 0.07030(12) 0.0375(4) Uani d . 1 . .
    H H7A 0.6781 0.5130 0.0391 0.045 Uiso calc R 1 . .
    H H7B 0.5141 0.3556 0.0321 0.045 Uiso calc R 1 . .
    C C8 1.0095(2) 0.5470(2) 0.17322(13) 0.0359(4) Uani d . 1 . .
    H H8A 1.1323 0.5666 0.2006 0.043 Uiso calc R 1 . .
    H H8B 1.0123 0.6287 0.1316 0.043 Uiso calc R 1 . .
    C C9 0.4886(3) 0.3441(2) 0.22434(14) 0.0392(4) Uani d . 1 . .
    C C10 0.9584(3) 0.5307(2) 0.35329(13) 0.0395(4) Uani d . 1 . .
    C C11 0.7426(2) 0.5735(2) 0.24235(12) 0.0330(4) Uani d . 1 . .
    C C12 0.7751(3) 0.7358(2) 0.20982(13) 0.0372(4) Uani d . 1 . .
    C C13 0.9500(4) 1.0015(3) 0.2570(2) 0.0691(7) Uani d . 1 . .
    H H13A 1.0481 1.0306 0.2168 0.083 Uiso calc R 1 . .
    H H13B 0.8494 1.0152 0.2195 0.083 Uiso calc R 1 . .
    C C14 1.0045(7) 1.0966(3) 0.3520(3) 0.1181(14) Uani d . 1 . .
    H H14A 0.9041 1.0729 0.3891 0.177 Uiso calc R 1 . .
    H H14B 1.0469 1.2031 0.3398 0.177 Uiso calc R 1 . .
    H H14C 1.0988 1.0774 0.3906 0.177 Uiso calc R 1 . .
    C C15 0.6771(3) 0.5423(2) 0.34897(13) 0.0379(4) Uani d . 1 . .
    C C16 0.6154(3) 0.6578(2) 0.40178(14) 0.0412(4) Uani d . 1 . .
    C C17 0.4679(4) 0.8288(3) 0.3831(2) 0.0741(8) Uani d . 1 . .
    H H17A 0.5609 0.9012 0.4335 0.089 Uiso calc R 1 . .
    H H17B 0.3639 0.7756 0.4160 0.089 Uiso calc R 1 . .
    C C18 0.4201(6) 0.9114(4) 0.3022(3) 0.1120(13) Uani d . 1 . .
    H H18A 0.5252 0.9687 0.2727 0.168 Uiso calc R 1 . .
    H H18B 0.3718 0.9808 0.3300 0.168 Uiso calc R 1 . .
    H H18C 0.3321 0.8386 0.2511 0.168 Uiso calc R 1 . .
    N N1 0.6035(2) 0.45511(17) 0.17377(10) 0.0356(4) Uani d . 1 . .
    N N2 0.9101(2) 0.55255(17) 0.25637(10) 0.0345(4) Uani d . 1 . .
    N N3 0.5268(3) 0.3968(2) 0.32473(13) 0.0491(4) Uani d . 1 . .
    H H3A 0.456(3) 0.355(3) 0.3683(19) 0.059 Uiso d . 1 . .
    N N4 0.8307(3) 0.5358(2) 0.40898(13) 0.0532(5) Uani d . 1 . .
    H H4A 0.835(3) 0.525(3) 0.472(2) 0.064 Uiso d . 1 . .
    O O1 0.37312(19) 0.22369(16) 0.18597(12) 0.0528(4) Uani d . 1 . .
    O O2 1.0959(2) 0.51339(19) 0.38374(10) 0.0531(4) Uani d . 1 . .
    O O3 0.7018(2) 0.75960(17) 0.13482(10) 0.0552(4) Uani d . 1 . .
    O O4 0.8984(2) 0.84003(15) 0.27670(11) 0.0526(4) Uani d . 1 . .
    O O5 0.6376(3) 0.68292(19) 0.49151(11) 0.0644(5) Uani d . 1 . .
    O O6 0.5323(2) 0.71765(18) 0.33836(11) 0.0556(4) Uani d . 1 . .
loop_
    _atom_site_aniso_label
    _atom_site_aniso_U_11
    _atom_site_aniso_U_22
    _atom_site_aniso_U_33
    _atom_site_aniso_U_12
    _atom_site_aniso_U_13
    _atom_site_aniso_U_23
    C1 0.0430(10) 0.0384(9) 0.0271(8) 0.0191(8) 0.0058(7) 0.0050(7)
    C2 0.0461(11) 0.0437(10) 0.0410(10) 0.0161(9) 0.0054(8) 0.0024(8)
    C3 0.0708(15) 0.0391(11) 0.0507(12) 0.0266(11) 0.0138(11) 0.0024(9)
    C4 0.0657(15) 0.0492(12) 0.0557(12) 0.0368(11) 0.0181(11) 0.0113(10)
    C5 0.0426(11) 0.0528(11) 0.0450(10) 0.0261(10) 0.0106(9) 0.0166(9)
    C6 0.0391(10) 0.0427(10) 0.0286(8) 0.0197(8) 0.0072(7) 0.0108(7)
    C7 0.0406(10) 0.0476(10) 0.0266(8) 0.0221(9) -0.0021(7) -0.0009(7)
    C8 0.0340(10) 0.0443(10) 0.0305(9) 0.0155(8) 0.0059(7) 0.0078(7)
    C9 0.0373(10) 0.0384(10) 0.0451(10) 0.0186(9) 0.0059(8) 0.0022(8)
    C10 0.0412(11) 0.0464(10) 0.0293(9) 0.0160(9) 0.0003(8) 0.0062(8)
    C11 0.0354(10) 0.0382(9) 0.0262(8) 0.0151(8) 0.0042(7) 0.0044(7)
    C12 0.0419(10) 0.0411(10) 0.0312(9) 0.0186(9) 0.0061(8) 0.0055(7)
    C13 0.0793(18) 0.0386(12) 0.0763(17) 0.0093(12) 0.0038(14) 0.0123(11)
    C14 0.170(4) 0.0489(16) 0.107(3) 0.019(2) 0.001(3) -0.0135(16)
    C15 0.0405(10) 0.0436(10) 0.0296(9) 0.0160(9) 0.0055(7) 0.0056(7)
    C16 0.0412(11) 0.0415(10) 0.0350(10) 0.0092(9) 0.0087(8) -0.0008(8)
    C17 0.0743(18) 0.0650(16) 0.096(2) 0.0388(15) 0.0268(15) -0.0014(14)
    C18 0.123(3) 0.088(2) 0.143(3) 0.070(2) -0.014(3) 0.001(2)
    N1 0.0346(8) 0.0415(8) 0.0296(7) 0.0153(7) 0.0002(6) 0.0005(6)
    N2 0.0339(8) 0.0433(8) 0.0263(7) 0.0155(7) 0.0013(6) 0.0051(6)
    N3 0.0571(11) 0.0412(9) 0.0423(9) 0.0088(8) 0.0185(8) 0.0041(7)
    N4 0.0579(12) 0.0867(14) 0.0265(8) 0.0393(11) 0.0068(8) 0.0152(8)
    O1 0.0427(8) 0.0437(8) 0.0624(9) 0.0079(7) 0.0054(7) -0.0045(7)
    O2 0.0493(9) 0.0791(11) 0.0373(7) 0.0323(8) 0.0003(6) 0.0148(7)
    O3 0.0773(11) 0.0517(9) 0.0407(8) 0.0328(8) -0.0054(7) 0.0069(6)
    O4 0.0588(9) 0.0372(7) 0.0505(8) 0.0091(7) -0.0048(7) 0.0069(6)
    O5 0.0891(13) 0.0677(10) 0.0367(8) 0.0307(9) 0.0136(8) -0.0042(7)
    O6 0.0633(10) 0.0630(9) 0.0520(9) 0.0378(8) 0.0095(7) 0.0002(7)
_geom_special_details
;
All e.s.d.'s (except the e.s.d. in the dihedral angle between two l.s. planes)
are estimated using the full covariance matrix. The cell e.s.d.'s are taken
into account individually in the estimation of e.s.d.'s in distances, angles
and torsion angles; correlations between e.s.d.'s in cell parameters are only
used when they are defined by crystal symmetry. An approximate (isotropic)
treatment of cell e.s.d.'s is used for estimating e.s.d.'s involving l.s.
planes.
;
loop_
    _geom_bond_atom_site_label_1
    _geom_bond_atom_site_label_2
    _geom_bond_site_symmetry_2
    _geom_bond_distance
    _geom_bond_publ_flag
    C1 C2 . 1.390(3) ?
    C1 C6 . 1.401(3) ?
    C1 C7 . 1.513(2) ?
    C2 C3 . 1.386(3) ?
    C2 H2 . 0.9300 ?
    C3 C4 . 1.375(3) ?
    C3 H3 . 0.9300 ?
    C4 C5 . 1.382(3) ?
    C4 H4 . 0.9300 ?
    C5 C6 . 1.387(3) ?
    C5 H5 . 0.9300 ?
    C6 C8 . 1.508(3) ?
    C7 N1 . 1.466(2) ?
    C7 H7A . 0.9700 ?
    C7 H7B . 0.9700 ?
    C8 N2 . 1.451(2) ?
    C8 H8A . 0.9700 ?
    C8 H8B . 0.9700 ?
    C9 O1 . 1.208(2) ?
    C9 N3 . 1.365(3) ?
    C9 N1 . 1.376(2) ?
    C10 O2 . 1.223(2) ?
    C10 N4 . 1.354(3) ?
    C10 N2 . 1.363(2) ?
    C11 N1 . 1.440(2) ?
    C11 N2 . 1.445(2) ?
    C11 C12 . 1.548(2) ?
    C11 C15 . 1.577(2) ?
    C12 O3 . 1.188(2) ?
    C12 O4 . 1.317(2) ?
    C13 C14 . 1.437(4) ?
    C13 O4 . 1.466(3) ?
    C13 H13A . 0.9700 ?
    C13 H13B . 0.9700 ?
    C14 H14A . 0.9600 ?
    C14 H14B . 0.9600 ?
    C14 H14C . 0.9600 ?
    C15 N4 . 1.437(2) ?
    C15 N3 . 1.441(3) ?
    C15 C16 . 1.531(3) ?
    C16 O5 . 1.190(2) ?
    C16 O6 . 1.311(2) ?
    C17 O6 . 1.466(3) ?
    C17 C18 . 1.471(4) ?
    C17 H17A . 0.9700 ?
    C17 H17B . 0.9700 ?
    C18 H18A . 0.9600 ?
    C18 H18B . 0.9600 ?
    C18 H18C . 0.9600 ?
    N3 H3A . 0.87(3) ?
    N4 H4A . 0.85(3) ?
loop_
    _geom_angle_atom_site_label_1
    _geom_angle_atom_site_label_2
    _geom_angle_atom_site_label_3
    _geom_angle_site_symmetry_1
    _geom_angle_site_symmetry_3
    _geom_angle
    _geom_angle_publ_flag
    C2 C1 C6 . . 119.23(17) ?
    C2 C1 C7 . . 119.00(17) ?
    C6 C1 C7 . . 121.69(16) ?
    C3 C2 C1 . . 121.0(2) ?
    C3 C2 H2 . . 119.5 ?
    C1 C2 H2 . . 119.5 ?
    C4 C3 C2 . . 119.5(2) ?
    C4 C3 H3 . . 120.3 ?
    C2 C3 H3 . . 120.3 ?
    C3 C4 C5 . . 120.1(2) ?
    C3 C4 H4 . . 120.0 ?
    C5 C4 H4 . . 120.0 ?
    C4 C5 C6 . . 121.16(19) ?
    C4 C5 H5 . . 119.4 ?
    C6 C5 H5 . . 119.4 ?
    C5 C6 C1 . . 118.94(18) ?
    C5 C6 C8 . . 119.12(17) ?
    C1 C6 C8 . . 121.91(16) ?
    N1 C7 C1 . . 115.68(14) ?
    N1 C7 H7A . . 108.4 ?
    C1 C7 H7A . . 108.4 ?
    N1 C7 H7B . . 108.4 ?
    C1 C7 H7B . . 108.4 ?
    H7A C7 H7B . . 107.4 ?
    N2 C8 C6 . . 113.76(15) ?
    N2 C8 H8A . . 108.8 ?
    C6 C8 H8A . . 108.8 ?
    N2 C8 H8B . . 108.8 ?
    C6 C8 H8B . . 108.8 ?
    H8A C8 H8B . . 107.7 ?
    O1 C9 N3 . . 126.68(18) ?
    O1 C9 N1 . . 125.85(18) ?
    N3 C9 N1 . . 107.45(16) ?
    O2 C10 N4 . . 126.78(16) ?
    O2 C10 N2 . . 125.11(18) ?
    N4 C10 N2 . . 108.09(16) ?
    N1 C11 N2 . . 113.91(14) ?
    N1 C11 C12 . . 111.49(13) ?
    N2 C11 C12 . . 109.92(14) ?
    N1 C11 C15 . . 103.63(14) ?
    N2 C11 C15 . . 101.80(13) ?
    C12 C11 C15 . . 115.76(14) ?
    O3 C12 O4 . . 126.43(17) ?
    O3 C12 C11 . . 124.36(17) ?
    O4 C12 C11 . . 109.19(14) ?
    C14 C13 O4 . . 108.9(2) ?
    C14 C13 H13A . . 109.9 ?
    O4 C13 H13A . . 109.9 ?
    C14 C13 H13B . . 109.9 ?
    O4 C13 H13B . . 109.9 ?
    H13A C13 H13B . . 108.3 ?
    C13 C14 H14A . . 109.5 ?
    C13 C14 H14B . . 109.5 ?
    H14A C14 H14B . . 109.5 ?
    C13 C14 H14C . . 109.5 ?
    H14A C14 H14C . . 109.5 ?
    H14B C14 H14C . . 109.5 ?
    N4 C15 N3 . . 114.94(17) ?
    N4 C15 C16 . . 110.13(16) ?
    N3 C15 C16 . . 109.09(16) ?
    N4 C15 C11 . . 102.62(15) ?
    N3 C15 C11 . . 101.34(14) ?
    C16 C15 C11 . . 118.67(15) ?
    O5 C16 O6 . . 125.5(2) ?
    O5 C16 C15 . . 121.54(18) ?
    O6 C16 C15 . . 112.92(15) ?
    O6 C17 C18 . . 108.6(3) ?
    O6 C17 H17A . . 110.0 ?
    C18 C17 H17A . . 110.0 ?
    O6 C17 H17B . . 110.0 ?
    C18 C17 H17B . . 110.0 ?
    H17A C17 H17B . . 108.3 ?
    C17 C18 H18A . . 109.5 ?
    C17 C18 H18B . . 109.5 ?
    H18A C18 H18B . . 109.5 ?
    C17 C18 H18C . . 109.5 ?
    H18A C18 H18C . . 109.5 ?
    H18B C18 H18C . . 109.5 ?
    C9 N1 C11 . . 111.93(14) ?
    C9 N1 C7 . . 120.52(15) ?
    C11 N1 C7 . . 121.64(15) ?
    C10 N2 C11 . . 113.25(15) ?
    C10 N2 C8 . . 124.21(15) ?
    C11 N2 C8 . . 122.46(13) ?
    C9 N3 C15 . . 114.32(16) ?
    C9 N3 H3A . . 122.6(16) ?
    C15 N3 H3A . . 122.3(16) ?
    C10 N4 C15 . . 113.12(15) ?
    C10 N4 H4A . . 123.5(17) ?
    C15 N4 H4A . . 123.0(17) ?
    C12 O4 C13 . . 116.92(16) ?
    C16 O6 C17 . . 116.28(18) ?
loop_
    _geom_torsion_atom_site_label_1
    _geom_torsion_atom_site_label_2
    _geom_torsion_atom_site_label_3
    _geom_torsion_atom_site_label_4
    _geom_torsion_site_symmetry_1
    _geom_torsion_site_symmetry_2
    _geom_torsion_site_symmetry_3
    _geom_torsion_site_symmetry_4
    _geom_torsion
    _geom_torsion_publ_flag
    C6 C1 C2 C3 . . . . -1.4(3) ?
    C7 C1 C2 C3 . . . . 175.22(17) ?
    C1 C2 C3 C4 . . . . 0.2(3) ?
    C2 C3 C4 C5 . . . . 1.3(3) ?
    C3 C4 C5 C6 . . . . -1.5(3) ?
    C4 C5 C6 C1 . . . . 0.3(3) ?
    C4 C5 C6 C8 . . . . -177.86(17) ?
    C2 C1 C6 C5 . . . . 1.2(2) ?
    C7 C1 C6 C5 . . . . -175.36(16) ?
    C2 C1 C6 C8 . . . . 179.26(16) ?
    C7 C1 C6 C8 . . . . 2.7(2) ?
    C2 C1 C7 N1 . . . . 124.69(18) ?
    C6 C1 C7 N1 . . . . -58.8(2) ?
    C5 C6 C8 N2 . . . . -126.25(17) ?
    C1 C6 C8 N2 . . . . 55.7(2) ?
    N1 C11 C12 O3 . . . . -3.8(3) ?
    N2 C11 C12 O3 . . . . 123.5(2) ?
    C15 C11 C12 O3 . . . . -121.9(2) ?
    N1 C11 C12 O4 . . . . 177.71(15) ?
    N2 C11 C12 O4 . . . . -55.00(19) ?
    C15 C11 C12 O4 . . . . 59.6(2) ?
    N1 C11 C15 N4 . . . . 127.94(15) ?
    N2 C11 C15 N4 . . . . 9.48(18) ?
    C12 C11 C15 N4 . . . . -109.69(17) ?
    N1 C11 C15 N3 . . . . 8.88(17) ?
    N2 C11 C15 N3 . . . . -109.58(15) ?
    C12 C11 C15 N3 . . . . 131.26(16) ?
    N1 C11 C15 C16 . . . . -110.44(17) ?
    N2 C11 C15 C16 . . . . 131.09(17) ?
    C12 C11 C15 C16 . . . . 11.9(2) ?
    N4 C15 C16 O5 . . . . -29.5(3) ?
    N3 C15 C16 O5 . . . . 97.5(2) ?
    C11 C15 C16 O5 . . . . -147.25(19) ?
    N4 C15 C16 O6 . . . . 153.07(17) ?
    N3 C15 C16 O6 . . . . -79.91(19) ?
    C11 C15 C16 O6 . . . . 35.3(2) ?
    O1 C9 N1 C11 . . . . -171.16(18) ?
    N3 C9 N1 C11 . . . . 10.2(2) ?
    O1 C9 N1 C7 . . . . -17.8(3) ?
    N3 C9 N1 C7 . . . . 163.56(16) ?
    N2 C11 N1 C9 . . . . 97.72(17) ?
    C12 C11 N1 C9 . . . . -137.17(15) ?
    C15 C11 N1 C9 . . . . -12.01(18) ?
    N2 C11 N1 C7 . . . . -55.3(2) ?
    C12 C11 N1 C7 . . . . 69.8(2) ?
    C15 C11 N1 C7 . . . . -165.00(14) ?
    C1 C7 N1 C9 . . . . -78.3(2) ?
    C1 C7 N1 C11 . . . . 72.4(2) ?
    O2 C10 N2 C11 . . . . -178.59(18) ?
    N4 C10 N2 C11 . . . . -0.2(2) ?
    O2 C10 N2 C8 . . . . 4.8(3) ?
    N4 C10 N2 C8 . . . . -176.82(17) ?
    N1 C11 N2 C10 . . . . -116.92(17) ?
    C12 C11 N2 C10 . . . . 117.15(16) ?
    C15 C11 N2 C10 . . . . -6.07(19) ?
    N1 C11 N2 C8 . . . . 59.8(2) ?
    C12 C11 N2 C8 . . . . -66.1(2) ?
    C15 C11 N2 C8 . . . . 170.64(15) ?
    C6 C8 N2 C10 . . . . 99.2(2) ?
    C6 C8 N2 C11 . . . . -77.2(2) ?
    O1 C9 N3 C15 . . . . 177.73(18) ?
    N1 C9 N3 C15 . . . . -3.7(2) ?
    N4 C15 N3 C9 . . . . -113.33(19) ?
    C16 C15 N3 C9 . . . . 122.44(18) ?
    C11 C15 N3 C9 . . . . -3.5(2) ?
    O2 C10 N4 C15 . . . . -174.2(2) ?
    N2 C10 N4 C15 . . . . 7.4(2) ?
    N3 C15 N4 C10 . . . . 98.4(2) ?
    C16 C15 N4 C10 . . . . -137.96(18) ?
    C11 C15 N4 C10 . . . . -10.7(2) ?
    O3 C12 O4 C13 . . . . 0.2(3) ?
    C11 C12 O4 C13 . . . . 178.62(19) ?
    C14 C13 O4 C12 . . . . 150.2(3) ?
    O5 C16 O6 C17 . . . . 2.3(3) ?
    C15 C16 O6 C17 . . . . 179.63(19) ?
    C18 C17 O6 C16 . . . . 166.1(2) ?
loop_
    _geom_hbond_atom_site_label_D
    _geom_hbond_atom_site_label_H
    _geom_hbond_atom_site_label_A
    _geom_hbond_site_symmetry_A
    _geom_hbond_distance_DH
    _geom_hbond_distance_HA
    _geom_hbond_distance_DA
    _geom_hbond_angle_DHA
    C7 H7A O3 . 0.97 2.52 3.107(2) 118.6
    C17 H17B O2 1_455 0.97 2.58 3.343(3) 135.9
    C7 H7B O3 2_665 0.97 2.59 3.478(2) 152.8
    N4 H4A O2 2_766 0.85(3) 2.05(3) 2.871(2) 165(2)
    N3 H3A O5 2_666 0.87(3) 2.09(3) 2.917(2) 159(2)
data_global
_journal_date_recd_electronic     2009-04-15
_journal_date_accepted     2009-04-19
_journal_name_full     'Acta Crystallographica, Section E'
_journal_year     2009
_journal_volume     65
_journal_issue      5
_journal_page_first     o1100
_journal_page_last     o1100
_journal_paper_category     QO
_journal_coeditor_code     NC2142
_publ_contact_author_name     'Jing Qin'
_publ_contact_author_address
;
Key Laboratory of Pesticide and Chemical Biology of Ministry of Education
College of Chemistry
Central China Normal University
Wuhan  430079
People's Republic of China
;
_publ_contact_author_email     qj0312@mails.ccnu.edu.cn
_publ_contact_author_fax     ?
_publ_contact_author_phone     ?
_publ_section_title
;
Diethyl 1,4-dioxo-1,2,2a,3,4,10b-hexahydro-5<i>H</i>,10<i>H</i>-2,3,4a,10a-\
tetraazabenzo[g]cyclopenta[cd]azulene-2a,10b-dicarboxylate
;
loop_
    _publ_author_name
    _publ_author_address
    'Jing Qin'
;
Key Laboratory of Pesticides and Chemical Biology of th Ministry of Education
College of Chemistry
Central China Normal University
Wuhan 430079
People's Republic of China
;
