# Supplementary material for: Diethyl 1,4-dioxo-1,2,2a,3,4,10b-hexahydro-5H,10H-2,3,4a,10a-tetraaza­benzo[g]cyclopenta[cd]azulene-2a,10b-dicarboxylate
Source: Acta Crystallogr Sect E Struct Rep Online. 2009 Apr 25;65(Pt 5):o1100. doi: 10.1107/S1600536809014548 (PMC2977778; doi:10.1107/S1600536809014548)
Supplement: Supplementary file 2 [file e-65-o1100-Isup2.hkl]

# 
# h,k,l, Fc-squared, Fo-squared, sigma(Fo-squared) and status flag 
# 
data_I
_shelx_title ' 071123BM in P-1' 
_shelx_refln_list_code          4 
_shelx_F_calc_maximum      111.97 
_exptl_crystal_F_000       408.00 
_reflns_d_resolution_high  0.8107 
 
loop_ 
 _symmetry_equiv_pos_as_xyz 
 'x, y, z' 
 '-x, -y, -z' 
 
_cell_length_a     8.1394 
_cell_length_b     9.4425 
_cell_length_c    13.3576 
_cell_angle_alpha  93.155 
_cell_angle_beta   96.056 
_cell_angle_gamma 112.397 
 
_shelx_F_squared_multiplier     1.000 
 
loop_ 
 _refln_index_h 
 _refln_index_k 
 _refln_index_l 
 _refln_F_squared_calc 
 _refln_F_squared_meas 
 _refln_F_squared_sigma 
 _refln_observed_status 
   1   0   0       15.35       10.44      0.44 o 
   2   0   0     2853.03     2906.90     57.61 o 
   3   0   0      674.01      715.86     12.18 o 
   4   0   0        0.01        0.68      0.31 o 
   5   0   0       16.64       15.49      1.34 o 
   6   0   0        5.40        4.22      0.74 o 
   7   0   0       93.17       85.39      4.77 o 
   8   0   0       19.57       19.34      2.65 o 
   9   0   0        6.09        8.43      1.84 o 
  -9   1   0       19.02       18.57      2.75 o 
  -8   1   0       34.63       41.47      3.36 o 
  -7   1   0        5.05        8.95      1.76 o 
  -6   1   0       22.19       22.57      1.04 o 
  -5   1   0        0.04        0.67      0.35 o 
  -4   1   0      245.21      276.11      6.10 o 
  -3   1   0       86.70       93.04      2.31 o 
  -2   1   0      209.71      258.88      5.44 o 
  -1   1   0     1395.26     1406.80     22.00 o 
   0   1   0     7496.19     7553.66    192.32 o 
   1   1   0      806.86      809.45     19.30 o 
   2   1   0        4.54        5.86      0.37 o 
   3   1   0      299.63      306.99      5.54 o 
   4   1   0        0.75        1.17      0.33 o 
   5   1   0       44.67       51.54      2.04 o 
   7   1   0       42.74       37.64      3.13 o 
   8   1   0        3.15        3.85      1.55 o 
  -9   2   0        0.60        0.35      1.02 o 
  -8   2   0       13.65       15.56      2.37 o 
  -7   2   0       48.31       39.75      2.67 o 
  -6   2   0       36.30       38.48      2.48 o 
  -5   2   0        0.13        0.37      0.30 o 
  -4   2   0       53.68       63.68      1.84 o 
  -3   2   0        3.24        2.47      0.31 o 
  -2   2   0     1328.36     1310.97     20.51 o 
  -1   2   0     1307.03     1324.13     20.76 o 
   0   2   0       80.52       81.89      1.38 o 
   1   2   0     5237.25     5284.59    154.40 o 
   2   2   0       20.15       20.30      2.48 o 
   3   2   0       53.26       59.33      2.91 o 
   4   2   0       93.73       82.17     11.90 o 
   7   2   0       40.64       42.92      3.35 o 
   8   2   0        0.30        1.75      1.23 o 
  -9   3   0       38.23       44.75      3.75 o 
  -8   3   0       34.24       38.44      2.88 o 
  -7   3   0       30.87       23.32      2.10 o 
  -6   3   0       64.73       72.04      3.78 o 
  -5   3   0        0.78        2.54      0.42 o 
  -4   3   0     1037.25     1167.15     18.47 o 
  -3   3   0      892.16      952.61     15.12 o 
  -2   3   0     1484.86     1517.70     21.05 o 
  -1   3   0     4134.34     4304.41     94.91 o 
   0   3   0      769.26      811.01     11.47 o 
   1   3   0       76.61       75.58      1.64 o 
   2   3   0      366.38      340.58      7.66 o 
   3   3   0       30.28       32.99      1.53 o 
   4   3   0        8.08       10.65      1.92 o 
   5   3   0       12.29       16.81      1.98 o 
   6   3   0       24.63       27.97      1.85 o 
   7   3   0       13.75       17.73      2.50 o 
  -9   4   0       38.02       42.84      3.44 o 
  -8   4   0        2.94        5.76      1.55 o 
  -7   4   0      116.10      110.55      5.34 o 
  -6   4   0       51.09       49.97      3.13 o 
  -5   4   0        0.76        1.23      0.29 o 
  -4   4   0      132.54      142.04      2.72 o 
  -3   4   0     1634.41     1783.56     28.03 o 
  -2   4   0     2091.64     2117.63     29.33 o 
  -1   4   0       18.71       11.81      0.69 o 
   0   4   0       58.08       57.10      1.26 o 
   1   4   0       98.20      100.47      2.19 o 
   2   4   0       89.55      102.28      5.40 o 
   3   4   0        1.25        2.69      0.65 o 
   4   4   0        0.32        0.70      1.29 o 
   5   4   0        0.20        5.42      1.47 o 
   6   4   0        6.34        3.86      2.24 o 
   7   4   0        4.28        5.25      1.47 o 
  -9   5   0        3.92        3.00      1.32 o 
  -8   5   0        2.68        2.14      1.11 o 
  -7   5   0       76.46       80.25      4.48 o 
  -6   5   0       14.76       18.70      2.09 o 
  -5   5   0        6.48        7.23      1.10 o 
  -4   5   0       18.85       15.80      0.74 o 
  -3   5   0      163.93      136.96      2.48 o 
  -2   5   0       17.61       20.10      0.84 o 
  -1   5   0      213.98      239.63      3.91 o 
   0   5   0        0.33        2.59      0.42 o 
   1   5   0      312.92      318.39      7.51 o 
   2   5   0        1.00        0.00      0.41 o 
   3   5   0      259.78      257.17      6.62 o 
   4   5   0       10.49        9.87      1.88 o 
   5   5   0       56.46       59.24      5.31 o 
   6   5   0        0.87        1.62      0.95 o 
  -9   6   0        1.91        1.46      1.07 o 
  -8   6   0       22.16       26.35      2.89 o 
  -7   6   0      155.32      167.59      7.49 o 
  -6   6   0       70.53       59.29      3.73 o 
  -5   6   0      212.45      211.68      4.08 o 
  -4   6   0      137.07      134.61      3.25 o 
  -3   6   0       33.37       29.79      0.98 o 
  -2   6   0        8.12        8.68      0.59 o 
  -1   6   0       12.30       12.67      0.74 o 
   0   6   0       28.19       33.16      1.27 o 
   1   6   0      166.45      159.46      4.50 o 
   2   6   0      172.85      176.47      5.03 o 
   3   6   0        0.26        0.84      0.71 o 
   4   6   0       21.79       25.47      1.87 o 
   5   6   0        4.14        3.20      1.39 o 
  -9   7   0        0.10        1.58      0.95 o 
  -8   7   0        2.55        2.75      1.30 o 
  -7   7   0       11.85       11.64      1.96 o 
  -6   7   0        8.98        4.09      1.46 o 
  -5   7   0       13.72       10.77      0.79 o 
  -4   7   0       29.76       30.94      1.21 o 
  -3   7   0       93.08       89.57      2.29 o 
  -2   7   0      106.21      106.22      3.08 o 
  -1   7   0       67.14       66.26      2.36 o 
   0   7   0       30.91       29.27      1.64 o 
   1   7   0       18.29       13.82      1.36 o 
   2   7   0       15.51       14.37      2.00 o 
   3   7   0       78.57       71.79      6.00 o 
   4   7   0        0.65        0.00      1.72 o 
   5   7   0        0.13        1.34      0.90 o 
  -9   8   0        0.88        1.86      1.13 o 
  -8   8   0       27.58       29.39      3.21 o 
  -7   8   0      108.94      114.20      6.22 o 
  -6   8   0       36.84       40.14      3.30 o 
  -5   8   0        9.84        9.45      1.62 o 
  -4   8   0       30.13       32.26      1.21 o 
  -3   8   0      229.58      230.79      4.18 o 
  -2   8   0        5.61        6.76      0.67 o 
  -1   8   0        0.00        0.17      0.52 o 
   0   8   0       30.73       27.21      1.73 o 
   1   8   0        4.80        4.68      0.94 o 
   2   8   0       25.06       26.79      2.05 o 
   3   8   0        0.58        0.13      0.75 o 
  -8   9   0        9.14        7.66      2.24 o 
  -7   9   0       20.04       26.67      3.21 o 
  -6   9   0        0.16        0.00      1.16 o 
  -5   9   0       37.10       44.35      3.48 o 
  -4   9   0        0.45        0.36      0.46 o 
  -3   9   0      116.98      116.78      2.70 o 
  -2   9   0       47.29       50.40      2.42 o 
  -1   9   0       18.98       18.60      1.97 o 
   0   9   0       78.00       74.30      3.13 o 
   1   9   0       15.88       18.28      2.33 o 
   2   9   0        0.26        0.00      0.78 o 
  -8  10   0        0.26        0.85      1.69 o 
  -7  10   0        1.98        3.48      1.80 o 
  -6  10   0        0.18        0.56      1.36 o 
  -5  10   0        4.80        4.50      1.69 o 
  -4  10   0       23.38       21.66      1.22 o 
  -3  10   0       21.65       25.32      1.95 o 
  -2  10   0        1.64        1.86      0.82 o 
  -1  10   0        1.94        2.89      1.47 o 
   0  10   0        5.69        6.71      1.15 o 
   1  10   0        1.43        2.19      0.81 o 
  -6  11   0       10.42       17.34      2.91 o 
  -5  11   0        0.51        1.12      1.38 o 
  -4  11   0        1.22        2.84      0.89 o 
  -3  11   0        0.04        0.75      0.89 o 
  -2  11   0        4.53        6.11      1.07 o 
  -1  11   0        1.39        3.44      0.89 o 
   1 -11   1        6.84       11.98      1.51 o 
   2 -11   1        1.30        3.20      0.83 o 
   3 -11   1       29.08       38.15      2.27 o 
   4 -11   1        0.01        0.13      0.78 o 
   5 -11   1        0.49        1.90      1.56 o 
   6 -11   1        0.85        2.01      1.72 o 
  -1 -10   1       29.06       35.56      2.24 o 
   0 -10   1       24.88       26.45      3.86 o 
   1 -10   1       23.89       23.01      1.92 o 
   2 -10   1       14.49       20.51      3.61 o 
   3 -10   1        4.72        5.79      0.88 o 
   4 -10   1        0.00        0.00      0.70 o 
   5 -10   1       20.95       23.23      2.83 o 
   6 -10   1        2.48        1.46      1.37 o 
   7 -10   1       28.68       26.94      3.35 o 
  -2  -9   1        0.21        1.07      0.91 o 
  -1  -9   1       61.93       65.88      3.00 o 
   0  -9   1        2.91        5.40      1.05 o 
   1  -9   1       23.07       20.53      1.77 o 
   2  -9   1       29.91       27.25      1.45 o 
   3  -9   1      152.31      146.91      3.13 o 
   4  -9   1      161.23      148.77      3.15 o 
   5  -9   1       14.20       15.57      1.08 o 
   6  -9   1       26.65       27.59      2.98 o 
   7  -9   1       13.44       13.92      2.49 o 
   8  -9   1       13.55       13.31      2.48 o 
  -4  -8   1        0.00        0.60      0.84 o 
  -3  -8   1        5.80        7.03      1.33 o 
  -2  -8   1        2.17        2.26      0.91 o 
  -1  -8   1        0.01        0.43      0.65 o 
   0  -8   1       12.68       13.27      1.40 o 
   1  -8   1        2.57        3.41      0.62 o 
   2  -8   1       28.86       28.81      1.22 o 
   3  -8   1       20.57       21.12      1.03 o 
   4  -8   1      101.46       84.68      2.08 o 
   5  -8   1       12.92       11.70      0.90 o 
   6  -8   1       15.84       16.92      2.40 o 
   7  -8   1       62.95       74.91      4.85 o 
   8  -8   1       22.14       25.09      2.98 o 
   9  -8   1        2.99        2.09      1.19 o 
  -5  -7   1        5.23        9.46      2.55 o 
  -4  -7   1        0.00        1.52      0.95 o 
  -3  -7   1       46.66       45.30      4.19 o 
  -2  -7   1      157.46      149.15      6.20 o 
  -1  -7   1       20.23       20.46      1.62 o 
   0  -7   1       73.63       65.31      2.03 o 
   1  -7   1        6.40        3.61      0.65 o 
   2  -7   1        7.09        8.81      0.67 o 
   3  -7   1      203.70      178.93      6.82 o 
   4  -7   1       11.25        9.90      0.76 o 
   5  -7   1      441.58      427.29      7.64 o 
   6  -7   1       50.42       50.61      3.73 o 
   7  -7   1       13.73       13.05      2.12 o 
   8  -7   1       44.32       34.32      3.09 o 
   9  -7   1        6.30        8.80      1.99 o 
  -5  -6   1        0.25        1.55      0.88 o 
  -4  -6   1      104.06      107.67      5.81 o 
  -3  -6   1       61.25       54.50      2.51 o 
  -2  -6   1       60.07       57.65      2.44 o 
  -1  -6   1       21.48       27.58      1.60 o 
   0  -6   1      255.77      254.57      5.76 o 
   1  -6   1      172.85      172.96      3.62 o 
   2  -6   1      103.23       97.58      2.05 o 
   3  -6   1        4.35        5.55      0.71 o 
   4  -6   1       76.91       69.78      2.19 o 
   5  -6   1      341.05      320.82      5.84 o 
   6  -6   1      120.17      126.12      6.01 o 
   8  -6   1       16.16       14.53      2.24 o 
   9  -6   1       14.79       19.26      2.70 o 
  -6  -5   1        0.06        2.42      0.88 o 
  -5  -5   1        0.63        0.00      0.65 o 
  -4  -5   1      484.24      489.84     11.51 o 
  -3  -5   1       93.85       89.32      3.11 o 
  -2  -5   1        1.30        2.26      0.65 o 
  -1  -5   1      253.14      239.01      5.95 o 
   0  -5   1        2.58        3.78      0.40 o 
   1  -5   1       35.25       42.09      1.12 o 
   2  -5   1      223.72      227.85      4.24 o 
   3  -5   1      471.38      444.61      6.74 o 
   4  -5   1      406.41      385.64      6.69 o 
   5  -5   1      228.94      227.92      4.26 o 
   6  -5   1       12.25       11.14      1.71 o 
   7  -5   1       97.09       89.31      4.86 o 
   8  -5   1        0.25        1.51      1.03 o 
   9  -5   1       30.98       30.83      2.98 o 
  -7  -4   1       17.19       19.08      2.67 o 
  -6  -4   1        1.39        2.25      0.87 o 
  -5  -4   1      101.67       91.62      4.89 o 
  -4  -4   1        0.01        0.48      0.87 o 
  -3  -4   1       82.41       80.08      2.72 o 
  -2  -4   1       46.27       43.20      2.74 o 
  -1  -4   1      102.14      105.91      1.98 o 
   0  -4   1      150.80      142.35      2.48 o 
   1  -4   1      900.44      965.38     15.47 o 
   2  -4   1       53.94       36.74      1.07 o 
   3  -4   1      103.04      121.12      2.43 o 
   4  -4   1      331.87      337.71      5.84 o 
   5  -4   1       88.56       86.37      1.97 o 
   6  -4   1       45.02       45.06      2.95 o 
   7  -4   1      469.78      469.96     16.20 o 
   8  -4   1       96.61       94.86      5.04 o 
   9  -4   1        0.88        0.00      0.95 o 
  -7  -3   1        6.65        3.44      1.33 o 
  -6  -3   1        2.37        7.60      1.10 o 
  -5  -3   1       94.12       97.21      4.20 o 
  -4  -3   1      347.58      347.03     12.16 o 
  -3  -3   1      303.05      293.64      6.92 o 
  -2  -3   1      240.62      236.28      5.61 o 
  -1  -3   1      926.15      984.80     15.82 o 
   0  -3   1        3.10        2.63      0.25 o 
   1  -3   1      519.47      526.33      7.56 o 
   2  -3   1       22.17       24.38      0.66 o 
   3  -3   1     1361.40     1495.41     23.54 o 
   4  -3   1       59.70       55.03      1.35 o 
   5  -3   1       35.30       25.01      1.05 o 
   6  -3   1      162.92      157.20      3.17 o 
   7  -3   1       39.22       42.87      2.92 o 
   8  -3   1       64.68       67.78      3.96 o 
   9  -3   1        0.25        1.60      1.11 o 
  -8  -2   1        0.80        1.81      1.21 o 
  -7  -2   1       26.58       21.91      2.62 o 
  -6  -2   1      105.50       97.55      7.52 o 
  -5  -2   1      240.49      239.95      6.06 o 
  -4  -2   1       80.97       80.67      2.58 o 
  -3  -2   1      148.26      120.69     19.86 o 
  -2  -2   1      556.62      411.09     12.03 o 
  -1  -2   1      690.99      788.73     11.08 o 
   0  -2   1     2164.01     2253.99     31.03 o 
   1  -2   1      915.61      947.23     13.18 o 
   2  -2   1     1850.81     2019.06     31.51 o 
   3  -2   1     2497.22     2629.93     40.92 o 
   4  -2   1        2.28        2.17      0.41 o 
   5  -2   1       46.15       40.72      1.54 o 
   6  -2   1      220.40      219.80      6.78 o 
   7  -2   1        5.86        4.99      1.12 o 
   8  -2   1       52.60       47.69      3.64 o 
   9  -2   1       19.52       21.10      2.83 o 
  -8  -1   1        1.35        1.45      1.00 o 
  -7  -1   1       27.89       27.24      2.92 o 
  -6  -1   1      168.57      194.78      7.57 o 
  -5  -1   1        7.78        8.04      0.86 o 
  -4  -1   1      142.95      123.81      2.65 o 
  -3  -1   1       67.06       49.19      1.24 o 
  -2  -1   1     1251.56     1346.12     22.33 o 
  -1  -1   1     5115.36     4857.99    134.68 o 
   0  -1   1      160.61      146.02      3.92 o 
   1  -1   1     4499.96     4586.99     71.61 o 
   2  -1   1     2172.31     2241.12     60.48 o 
   3  -1   1      214.42      226.95      5.05 o 
   4  -1   1        4.59       11.26      0.87 o 
   5  -1   1       10.14        9.33      1.26 o 
   6  -1   1        2.86        2.43      0.49 o 
   7  -1   1        0.46        1.92      1.06 o 
   8  -1   1        3.47        4.85      1.56 o 
   9  -1   1        7.68        5.37      1.71 o 
  -9   0   1        0.33        0.07      0.99 o 
  -8   0   1        5.68        6.07      1.63 o 
  -7   0   1        8.34        4.76      1.30 o 
  -5   0   1       14.53       16.86      1.08 o 
  -4   0   1       44.46       42.55      1.22 o 
  -3   0   1      521.88      553.49      9.51 o 
  -2   0   1     1649.93     1752.09     28.91 o 
  -1   0   1     1289.63     1408.41     19.50 o 
   0   0   1      114.39       70.93      2.18 o 
   1   0   1     7473.41     7621.12    224.78 o 
   2   0   1      170.32       89.69      3.02 o 
   3   0   1      792.35      877.52     14.84 o 
   4   0   1      580.56      662.74     11.50 o 
   5   0   1      296.62      307.99      5.87 o 
   6   0   1        9.18        9.51      1.06 o 
   7   0   1        5.04        2.98      1.20 o 
   8   0   1        0.19        1.00      1.04 o 
   9   0   1        4.97        8.77      1.96 o 
  -9   1   1       23.56       23.93      2.98 o 
  -8   1   1       19.27       13.50      2.22 o 
  -7   1   1        7.98        6.71      1.51 o 
  -6   1   1        0.74        2.37      0.58 o 
  -5   1   1       33.41       38.78      1.44 o 
  -4   1   1       80.51       90.46      2.35 o 
  -3   1   1      376.83      420.48      8.72 o 
  -2   1   1     3693.87     4042.76     80.82 o 
  -1   1   1      281.87      307.37      6.33 o 
   0   1   1     1988.89     2061.87     33.92 o 
   1   1   1        1.01        0.20      0.12 o 
   2   1   1       62.41       59.62      1.34 o 
   3   1   1      227.54      258.89      5.93 o 
   4   1   1        8.44        7.72      0.55 o 
   5   1   1      171.44      170.74      8.39 o 
   6   1   1        0.01        0.26      0.53 o 
   7   1   1       10.49       11.87      2.09 o 
   8   1   1       16.42       23.84      2.83 o 
  -9   2   1        1.11        2.74      1.19 o 
  -8   2   1        1.05        1.16      1.11 o 
  -7   2   1      139.40      127.82      5.55 o 
  -6   2   1       54.81       52.51      3.02 o 
  -5   2   1        0.35        0.37      0.29 o 
  -4   2   1      193.26      192.54      3.33 o 
  -3   2   1     1133.76     1164.00     18.24 o 
  -2   2   1      143.79      173.60      2.92 o 
  -1   2   1     3896.46     3844.57    147.93 o 
   0   2   1      372.37      449.65      7.84 o 
   1   2   1     4099.55     4177.15     68.60 o 
   2   2   1     1234.22     1276.42     25.92 o 
   3   2   1      236.09      224.75      5.39 o 
   4   2   1        0.00        0.15      0.40 o 
   5   2   1        0.03        0.26      0.44 o 
   6   2   1        0.43        1.50      0.69 o 
   7   2   1        1.98        0.86      0.81 o 
   8   2   1       13.58       15.47      2.45 o 
  -9   3   1        0.61        1.62      1.19 o 
  -8   3   1        0.00        0.00      0.74 o 
  -7   3   1        3.41        3.57      1.13 o 
  -6   3   1      385.37      409.74     13.91 o 
  -5   3   1       46.36       52.98      1.31 o 
  -4   3   1        0.42        0.24      0.19 o 
  -3   3   1      127.83      115.80      2.14 o 
  -2   3   1       67.12       72.39      1.49 o 
  -1   3   1      725.43      841.73     11.84 o 
   0   3   1        2.69        4.61      0.55 o 
   1   3   1     3285.07     3604.50     59.23 o 
   2   3   1      147.85      178.65      4.44 o 
   3   3   1        4.70        1.24      0.49 o 
   4   3   1       14.30       17.52      1.29 o 
   5   3   1       25.12       20.84      1.54 o 
   6   3   1       13.93        9.91      1.85 o 
   7   3   1        0.72        0.00      0.77 o 
 -10   4   1        1.73        3.09      1.33 o 
  -9   4   1        9.03       10.15      1.98 o 
  -8   4   1       63.42       71.43      4.30 o 
  -7   4   1        2.69        1.71      0.99 o 
  -6   4   1       55.56       55.54      3.34 o 
  -5   4   1       95.47       90.84      1.88 o 
  -4   4   1       41.93       49.34      1.19 o 
  -3   4   1      717.33      791.41     12.71 o 
  -2   4   1      227.19      262.52      4.09 o 
  -1   4   1     4140.44     4567.68     62.57 o 
   0   4   1      736.41      825.37     14.09 o 
   1   4   1     1719.48     1864.00     31.03 o 
   2   4   1       93.97       88.94      2.80 o 
   3   4   1       11.92       12.59      1.13 o 
   4   4   1      201.31      201.62      5.50 o 
   5   4   1      137.05      141.44      4.46 o 
   6   4   1        0.42        1.39      0.82 o 
   7   4   1        0.36        0.84      0.81 o 
  -9   5   1        4.90        6.73      1.66 o 
  -8   5   1       13.83       16.66      2.31 o 
  -7   5   1       36.63       34.96      2.85 o 
  -6   5   1       66.30       68.71      3.90 o 
  -5   5   1      396.84      433.56      7.35 o 
  -4   5   1       45.37       37.00      1.09 o 
  -3   5   1        0.08        0.28      0.26 o 
  -2   5   1      187.84      204.80      3.87 o 
  -1   5   1      225.02      246.37      4.81 o 
   0   5   1     1502.79     1511.04     25.41 o 
   1   5   1        7.70        8.44      0.92 o 
   2   5   1      128.68      108.19      3.39 o 
   3   5   1      207.62      203.90      5.54 o 
   4   5   1      108.72      100.65      3.56 o 
   5   5   1        1.60        4.11      1.04 o 
   6   5   1        0.43        2.56      1.04 o 
  -9   6   1        1.87        3.39      1.38 o 
  -8   6   1       39.36       31.87      3.02 o 
  -7   6   1      238.31      223.73      9.25 o 
  -6   6   1       38.03       37.02      2.88 o 
  -5   6   1      138.34      129.51      5.90 o 
  -4   6   1        3.34        2.32      0.48 o 
  -3   6   1       18.55       18.14      0.95 o 
  -2   6   1      141.34      156.98      2.88 o 
  -1   6   1      215.64      219.06      6.33 o 
   0   6   1      827.12      844.63     14.73 o 
   1   6   1       53.98       42.34      1.92 o 
   2   6   1        3.18        2.18      0.75 o 
   3   6   1        7.53        9.34      1.22 o 
   4   6   1       84.91       74.60      3.12 o 
   5   6   1        0.07        0.52      0.77 o 
  -9   7   1        3.21        7.79      1.82 o 
  -8   7   1        0.86        1.85      1.19 o 
  -7   7   1        0.40        0.00      0.77 o 
  -6   7   1        0.22        0.00      0.83 o 
  -5   7   1        0.81        1.30      1.03 o 
  -4   7   1      210.25      197.66      3.98 o 
  -3   7   1       42.15       38.62      1.74 o 
  -2   7   1      461.81      425.70     16.73 o 
  -1   7   1       61.63       62.71      2.05 o 
   0   7   1       78.80       79.04      2.87 o 
   1   7   1      604.49      595.55     13.57 o 
   2   7   1        9.71       11.34      1.94 o 
   3   7   1       33.90       29.60      2.86 o 
   4   7   1        1.37        1.15      0.92 o 
  -9   8   1        2.09        3.83      1.38 o 
  -8   8   1       10.39       13.03      2.29 o 
  -7   8   1      114.59      112.52      6.26 o 
  -6   8   1        0.01        0.00      1.02 o 
  -5   8   1       32.52       35.75      3.05 o 
  -4   8   1        8.90        9.73      0.77 o 
  -3   8   1      175.19      171.46      3.35 o 
  -2   8   1       44.14       42.89      1.64 o 
  -1   8   1        8.69        7.87      1.07 o 
   0   8   1        5.33        6.94      1.08 o 
   1   8   1       88.28       79.93      3.19 o 
   2   8   1        0.90        1.40      0.84 o 
   3   8   1       10.71        9.17      1.48 o 
  -8   9   1       21.27       25.09      3.39 o 
  -7   9   1        0.16        0.05      1.36 o 
  -6   9   1        0.05        0.98      1.32 o 
  -5   9   1        5.27        5.79      1.69 o 
  -4   9   1       23.15       22.57      3.23 o 
  -3   9   1        0.11        0.41      0.56 o 
  -2   9   1        7.62        9.35      1.69 o 
  -1   9   1       16.27       15.85      1.54 o 
   0   9   1       60.95       60.08      2.80 o 
   1   9   1        3.68        3.31      1.10 o 
   2   9   1        1.58        2.29      1.42 o 
  -8  10   1        2.78        2.23      1.69 o 
  -7  10   1        1.97        1.39      1.47 o 
  -6  10   1        0.01        1.75      1.47 o 
  -5  10   1        0.23        0.34      1.34 o 
  -4  10   1       18.23       23.10      1.50 o 
  -3  10   1       26.67       24.19      1.89 o 
  -2  10   1       10.39       11.95      2.68 o 
  -1  10   1       18.06       20.42      1.82 o 
   0  10   1       10.55       11.19      1.46 o 
   1  10   1        2.52        4.57      1.21 o 
  -6  11   1        5.79        6.73      2.11 o 
  -5  11   1        1.31        0.03      1.29 o 
  -4  11   1        0.26        1.33      1.06 o 
  -3  11   1        5.41        7.04      1.20 o 
  -2  11   1        0.00        0.45      0.65 o 
  -1  11   1       18.70       23.06      2.04 o 
   1 -11   2        1.48        2.70      0.92 o 
   2 -11   2        1.40        3.52      0.89 o 
   3 -11   2        8.23       10.81      1.13 o 
   4 -11   2        1.98        3.94      0.79 o 
   5 -11   2        0.19        1.76      1.54 o 
   6 -11   2        9.56       11.34      2.49 o 
  -1 -10   2        0.96        1.16      0.70 o 
   0 -10   2       17.95       20.37      3.62 o 
   1 -10   2        1.57        2.15      0.90 o 
   2 -10   2        3.81        3.96      0.74 o 
   3 -10   2      100.75      103.76      3.01 o 
   4 -10   2       20.93       23.90      1.47 o 
   5 -10   2        0.06        0.39      1.00 o 
   6 -10   2        3.05        0.83      1.29 o 
   7 -10   2        0.55        0.47      1.32 o 
  -2  -9   2        0.13        0.00      1.24 o 
  -1  -9   2        0.07        0.00      1.56 o 
   0  -9   2        0.88        3.29      0.94 o 
   1  -9   2        6.02        7.54      0.91 o 
   2  -9   2       78.83       74.82      2.63 o 
   3  -9   2      210.41      208.05      4.05 o 
   4  -9   2       22.37       18.91      1.10 o 
   5  -9   2        0.46        0.44      0.47 o 
   6  -9   2       31.40       28.36      3.06 o 
   7  -9   2       17.28       20.36      2.96 o 
   8  -9   2        4.16        9.61      2.09 o 
  -4  -8   2        5.53        5.96      1.29 o 
  -3  -8   2        3.36        2.87      0.97 o 
  -2  -8   2        0.03        0.78      0.80 o 
  -1  -8   2       25.23       27.81      2.00 o 
   0  -8   2       61.16       55.51      2.00 o 
   1  -8   2       45.20       46.99      1.76 o 
   2  -8   2       30.68       27.41      1.12 o 
   3  -8   2      120.56      116.49      2.91 o 
   4  -8   2      180.17      172.64      4.41 o 
   5  -8   2       35.22       36.09      1.47 o 
   6  -8   2       27.73       24.86      2.83 o 
   7  -8   2       39.09       41.79      3.62 o 
   8  -8   2       10.35       12.25      2.18 o 
   9  -8   2        0.41        1.46      1.11 o 
  -5  -7   2       20.24       17.38      1.92 o 
  -4  -7   2       16.67       17.89      1.80 o 
  -3  -7   2        0.46        1.43      1.23 o 
  -2  -7   2       90.78       84.37      8.53 o 
  -1  -7   2      103.85       94.25      5.35 o 
   0  -7   2      101.18       91.62      2.52 o 
   1  -7   2       65.02       67.54      1.72 o 
   2  -7   2      103.02       99.04      2.18 o 
   3  -7   2        8.11        7.91      0.66 o 
   4  -7   2       77.20       76.65      1.88 o 
   5  -7   2       82.55       91.05      2.38 o 
   6  -7   2      628.92      623.05     21.14 o 
   7  -7   2       25.39       19.63      2.57 o 
   8  -7   2        7.85        7.83      1.89 o 
   9  -7   2        3.14        5.98      1.62 o 
  -5  -6   2        3.99        6.16      1.25 o 
  -4  -6   2       62.34       60.99      2.76 o 
  -3  -6   2       78.05       85.13      3.24 o 
  -2  -6   2      250.97      239.27      7.71 o 
  -1  -6   2       19.04       14.55      1.03 o 
   0  -6   2        5.45        3.45      0.44 o 
   1  -6   2       64.68       67.32      1.61 o 
   2  -6   2       31.88       25.32      0.93 o 
   3  -6   2       62.44       47.99      1.33 o 
   4  -6   2        9.92        9.80      0.72 o 
   5  -6   2      412.80      387.28      6.96 o 
   6  -6   2      248.51      217.45      4.80 o 
   7  -6   2        1.00        2.63      1.15 o 
   8  -6   2       30.87       25.12      2.89 o 
   9  -6   2        6.45        7.48      1.90 o 
  -6  -5   2        5.13        4.88      1.06 o 
  -5  -5   2        3.44        3.26      0.94 o 
  -4  -5   2       28.21       27.93      1.76 o 
  -3  -5   2        0.79        0.73      0.77 o 
  -2  -5   2        7.22       10.04      1.08 o 
  -1  -5   2       30.44       38.12      1.08 o 
   0  -5   2      149.04      149.78      2.73 o 
   1  -5   2      142.64      147.75      2.67 o 
   2  -5   2      296.17      294.01      4.69 o 
   3  -5   2       17.83       16.97      0.78 o 
   4  -5   2      223.77      217.63      4.78 o 
   5  -5   2       63.84       51.43      1.72 o 
   6  -5   2       19.79       15.07      0.84 o 
   7  -5   2      182.03      166.68      7.40 o 
   8  -5   2        1.48        0.78      1.07 o 
   9  -5   2        3.67        5.03      1.47 o 
  -7  -4   2       48.76       48.93      3.81 o 
  -6  -4   2       17.08       17.43      1.67 o 
  -5  -4   2       19.43       19.48      2.63 o 
  -4  -4   2        1.37        1.26      0.65 o 
  -3  -4   2      320.34      320.08     11.83 o 
  -2  -4   2       53.42       51.18      1.99 o 
  -1  -4   2     1025.75     1087.62     15.44 o 
   0  -4   2      889.73      999.41     14.21 o 
   1  -4   2      177.99      179.48      2.99 o 
   2  -4   2       12.82       15.78      0.62 o 
   3  -4   2        3.15        0.98      0.28 o 
   4  -4   2     1894.06     2056.20     32.38 o 
   5  -4   2      308.06      312.42      5.60 o 
   6  -4   2        0.43        0.83      0.36 o 
   7  -4   2        2.04        0.65      0.83 o 
   8  -4   2        0.23        2.10      1.11 o 
   9  -4   2       10.59       13.46      2.22 o 
  -7  -3   2       25.00       21.92      2.76 o 
  -6  -3   2      127.11      132.49      4.21 o 
  -5  -3   2        5.95        6.84      0.98 o 
  -4  -3   2      274.67      279.15      6.81 o 
  -3  -3   2      610.10      647.88     20.66 o 
  -2  -3   2      381.90      419.02      7.33 o 
  -1  -3   2       12.31       14.11      0.59 o 
   0  -3   2      404.80      431.88      6.34 o 
   1  -3   2       50.79       52.89      1.12 o 
   2  -3   2     1838.14     1908.36     26.41 o 
   3  -3   2       92.82      103.53      2.13 o 
   4  -3   2     2037.37     2235.91     35.08 o 
   5  -3   2       61.69       75.61      2.11 o 
   6  -3   2      190.60      180.32      6.09 o 
   7  -3   2        5.15        4.43      1.24 o 
   8  -3   2        8.71        8.05      1.62 o 
   9  -3   2        1.98        1.76      1.45 o 
  -8  -2   2       15.78       13.69      2.33 o 
  -7  -2   2       93.85       95.19      5.33 o 
  -6  -2   2       14.67       14.47      1.32 o 
  -5  -2   2       28.75       27.34      1.77 o 
  -4  -2   2       29.60       22.25      1.24 o 
  -3  -2   2     1973.22     2049.66     34.01 o 
  -2  -2   2        5.18        1.61      0.49 o 
  -1  -2   2      225.77      213.83      3.27 o 
   0  -2   2     4423.24     4776.82     65.51 o 
   1  -2   2     3255.36     3347.57     51.91 o 
   2  -2   2      489.09      415.53      6.83 o 
   3  -2   2      259.28      224.62      3.98 o 
   4  -2   2        4.02        1.98      0.53 o 
   5  -2   2       26.33       26.33      1.71 o 
   6  -2   2       28.97       29.28      1.47 o 
   7  -2   2      146.90      153.37      6.41 o 
   8  -2   2        6.74        6.06      1.66 o 
   9  -2   2       32.33       38.95      3.45 o 
  -8  -1   2        5.98        6.52      1.75 o 
  -7  -1   2      235.86      253.37     10.36 o 
  -6  -1   2        3.12        3.15      1.12 o 
  -5  -1   2       27.78       29.78      1.44 o 
  -4  -1   2      117.20      122.82      2.63 o 
  -3  -1   2       40.11       27.78      0.89 o 
  -2  -1   2     1798.59     1860.94     25.67 o 
  -1  -1   2      100.40      124.56      4.55 o 
   0  -1   2     3793.71     3819.85     52.23 o 
   1  -1   2     4047.91     4258.14     58.33 o 
   2  -1   2       99.85       56.88      2.36 o 
   3  -1   2       45.40       42.78      1.44 o 
   4  -1   2       38.05       38.21      1.44 o 
   5  -1   2       33.17       44.02      2.35 o 
   6  -1   2        3.64        2.60      0.64 o 
   7  -1   2       92.06       83.44      4.63 o 
   8  -1   2       91.93       97.16      5.49 o 
   9  -1   2        0.18        0.61      1.02 o 
  -9   0   2        7.68        9.80      2.03 o 
  -8   0   2        3.78        5.96      1.75 o 
  -7   0   2      170.46      171.72      7.62 o 
  -6   0   2      125.88      120.52      5.66 o 
  -5   0   2       41.96       42.19      1.33 o 
  -4   0   2      150.66      165.11      3.29 o 
  -3   0   2      644.48      669.01     11.38 o 
  -2   0   2     1123.57     1170.17     16.22 o 
  -1   0   2       35.36       38.20      0.76 o 
   0   0   2     1862.41     1903.60     37.80 o 
   1   0   2       34.62       18.72      0.95 o 
   2   0   2     1384.64     1430.27     28.65 o 
   3   0   2       19.39       22.93      1.00 o 
   4   0   2        6.97        9.47      0.62 o 
   5   0   2      174.40      189.93      3.97 o 
   6   0   2       16.98       20.25      1.44 o 
   7   0   2       52.11       48.69      2.26 o 
   8   0   2       31.17       26.56      2.97 o 
  -9   1   2        0.56        0.26      0.87 o 
  -8   1   2        0.01        0.00      0.85 o 
  -7   1   2       19.92       20.62      2.41 o 
  -6   1   2       36.11       32.93      1.68 o 
  -5   1   2      270.84      320.02      7.03 o 
  -4   1   2      960.63     1033.48     20.91 o 
  -3   1   2       56.85       75.07      1.83 o 
  -2   1   2     1419.57     1385.38     40.94 o 
  -1   1   2      486.87      504.64     10.24 o 
   0   1   2     1843.90     1931.96     54.36 o 
   1   1   2     2686.48     2577.02     42.32 o 
   2   1   2      238.18      229.79      4.21 o 
   3   1   2      153.22      191.18      3.71 o 
   4   1   2      439.03      484.75     10.82 o 
   5   1   2        0.08        1.29      0.54 o 
   6   1   2        0.02        0.01      0.57 o 
   7   1   2      168.41      178.32      5.27 o 
   8   1   2        5.04        6.27      1.68 o 
  -9   2   2        6.64        7.49      1.72 o 
  -8   2   2        0.00        0.04      0.80 o 
  -7   2   2       12.73       22.33      2.05 o 
  -6   2   2       77.12       81.88      3.95 o 
  -5   2   2      250.02      259.08      5.73 o 
  -4   2   2       71.51       67.17      1.72 o 
  -3   2   2     3750.22     4292.91    125.57 o 
  -2   2   2      189.84      187.12      4.07 o 
  -1   2   2        0.76        0.00      0.12 o 
   0   2   2       29.34       33.03      0.85 o 
   1   2   2        5.29        7.83      0.75 o 
   2   2   2      505.47      498.82      8.67 o 
   3   2   2      602.36      681.59     11.77 o 
   4   2   2      130.60      124.25      6.52 o 
   5   2   2       21.85       22.37      1.45 o 
   6   2   2       11.25       11.62      2.14 o 
   7   2   2       83.44       86.89      5.41 o 
   8   2   2        0.55        1.47      1.13 o 
  -9   3   2       19.71       21.60      2.91 o 
  -8   3   2       67.24       56.01      3.58 o 
  -6   3   2       98.24       93.86      4.50 o 
  -5   3   2      142.14      139.82      5.76 o 
  -4   3   2      469.63      492.82      7.97 o 
  -3   3   2     1124.30     1273.76     20.00 o 
  -2   3   2      151.63      178.57      4.07 o 
  -1   3   2        1.90        1.33      0.24 o 
   0   3   2       32.68       30.19      0.91 o 
   1   3   2        2.57        3.38      0.34 o 
   2   3   2      971.32     1075.05     18.16 o 
   3   3   2       93.92      102.80      3.09 o 
   4   3   2       28.15       30.95      1.60 o 
   5   3   2        6.20        6.49      1.02 o 
   6   3   2        4.53        4.30      0.98 o 
   7   3   2        0.44        1.20      0.85 o 
 -10   4   2        0.05        2.33      1.36 o 
  -9   4   2        0.31        0.20      0.99 o 
  -8   4   2        2.20        0.17      0.90 o 
  -7   4   2       15.30       17.52      2.07 o 
  -6   4   2      124.92      123.74      5.62 o 
  -5   4   2      155.56      150.24      6.30 o 
  -4   4   2        4.60        6.91      0.96 o 
  -3   4   2      329.41      357.41      6.03 o 
  -2   4   2       50.38       55.34      1.46 o 
  -1   4   2      402.88      423.58      7.54 o 
   0   4   2       34.04       26.19      0.93 o 
   1   4   2      115.09      131.54      2.77 o 
   2   4   2       27.77       25.34      1.68 o 
   3   4   2      175.74      171.92      5.31 o 
   4   4   2      360.95      356.53      8.94 o 
   5   4   2       24.26       24.97      1.75 o 
   6   4   2        4.74        7.54      1.23 o 
   7   4   2        0.07        0.87      0.88 o 
 -10   5   2       16.36       25.06      2.93 o 
  -9   5   2        0.59        2.03      1.15 o 
  -8   5   2        6.51        5.80      1.52 o 
  -7   5   2        0.57        1.38      1.00 o 
  -6   5   2       25.78       25.57      2.33 o 
  -5   5   2       83.05       87.74      4.47 o 
  -4   5   2       80.67       73.96      2.34 o 
  -3   5   2       14.92        6.89      0.52 o 
  -2   5   2      145.90      133.07      5.00 o 
  -1   5   2       15.69       13.44      1.10 o 
   0   5   2       74.25       74.26      1.92 o 
   1   5   2       53.53       51.27      5.18 o 
   2   5   2       19.62       20.58      1.40 o 
   3   5   2        6.09        6.71      1.01 o 
   4   5   2      145.56      134.29      4.94 o 
   5   5   2        0.01        1.54      0.84 o 
   6   5   2       18.84       18.01      1.87 o 
  -9   6   2        5.73        6.02      1.63 o 
  -8   6   2        7.05        4.97      1.62 o 
  -7   6   2        4.88        4.44      1.45 o 
  -6   6   2        2.88        2.75      1.11 o 
  -5   6   2       11.80       12.32      1.90 o 
  -4   6   2       88.31       93.54      2.16 o 
  -3   6   2        0.80        0.19      0.54 o 
  -2   6   2       13.58       11.52      0.81 o 
  -1   6   2       36.28       34.78      1.29 o 
   0   6   2      416.53      405.19      7.57 o 
   1   6   2      201.06      182.36      4.99 o 
   2   6   2      125.58      111.93      8.39 o 
   3   6   2        1.55        1.63      0.78 o 
   4   6   2        0.25        0.26      0.77 o 
   5   6   2        3.10        5.32      1.17 o 
  -9   7   2        4.23        5.24      1.55 o 
  -8   7   2        0.08        1.36      1.04 o 
  -7   7   2        0.06        0.56      0.86 o 
  -6   7   2       20.98       19.09      2.46 o 
  -5   7   2       60.90       65.01      4.00 o 
  -4   7   2      174.31      166.70      4.55 o 
  -3   7   2       19.76       23.84      1.41 o 
  -2   7   2        6.66        6.53      0.72 o 
  -1   7   2       19.44       19.16      1.03 o 
   0   7   2      638.34      604.85     13.58 o 
   1   7   2       40.24       36.37      2.14 o 
   2   7   2        0.40        0.53      0.68 o 
   3   7   2        1.53        2.28      0.97 o 
   4   7   2        1.35        4.22      2.21 o 
  -9   8   2        0.08        1.09      0.99 o 
  -8   8   2        1.63        3.88      1.39 o 
  -7   8   2        0.33        0.00      1.16 o 
  -6   8   2       54.72       57.64      4.04 o 
  -5   8   2        2.50        4.01      1.46 o 
  -4   8   2      171.53      153.53      6.61 o 
  -3   8   2       92.66       90.54      2.61 o 
  -2   8   2      104.80      106.93      4.71 o 
  -1   8   2       47.59       48.52      2.23 o 
   0   8   2        3.06        3.32      0.85 o 
   1   8   2        0.23        0.00      1.10 o 
   2   8   2        0.21        0.04      0.64 o 
   3   8   2        1.68        1.04      0.89 o 
  -8   9   2        2.19        1.16      1.47 o 
  -7   9   2        0.76        1.23      1.36 o 
  -6   9   2       15.13       10.82      2.18 o 
  -5   9   2        0.00        0.61      1.13 o 
  -4   9   2       79.04       76.46      2.97 o 
  -3   9   2        4.59        5.44      0.79 o 
  -2   9   2       54.58       49.49      2.37 o 
  -1   9   2        0.02        0.00      0.62 o 
   0   9   2        6.10       10.33      1.98 o 
   1   9   2        8.66       12.38      1.52 o 
   2   9   2        7.85       10.62      1.39 o 
  -7  10   2       10.67       12.96      2.61 o 
  -6  10   2        0.14        0.25      1.28 o 
  -5  10   2       11.41       16.85      2.52 o 
  -4  10   2        0.45        0.91      1.66 o 
  -3  10   2        1.94        1.58      0.79 o 
  -2  10   2        0.85        0.68      0.68 o 
  -1  10   2        0.08        0.00      1.06 o 
   0  10   2       28.91       29.43      2.04 o 
  -6  11   2        0.41        0.01      1.46 o 
  -5  11   2        4.71        4.07      1.63 o 
  -4  11   2       19.36       21.52      2.95 o 
  -3  11   2        7.11        9.87      1.36 o 
  -2  11   2        2.13        2.03      0.82 o 
   1 -11   3       20.65       25.57      3.70 o 
   2 -11   3        8.37       10.44      1.07 o 
   3 -11   3        8.51       10.97      1.11 o 
   4 -11   3        0.01        0.00      0.63 o 
   5 -11   3        0.40        0.86      0.86 o 
   6 -11   3       18.76       23.40      3.18 o 
  -1 -10   3        2.56        3.48      1.33 o 
   0 -10   3       34.48       36.76      2.28 o 
   1 -10   3       28.97       26.80      1.67 o 
   2 -10   3       28.37       25.88      1.70 o 
   3 -10   3        4.36        4.82      1.10 o 
   4 -10   3       28.96       29.56      1.65 o 
   5 -10   3        4.67        7.35      1.32 o 
   6 -10   3        0.74        1.36      1.45 o 
   7 -10   3        2.84        1.77      1.66 o 
  -2  -9   3        0.06        0.00      0.71 o 
  -1  -9   3        0.04        1.19      0.91 o 
   0  -9   3      150.60      149.72      3.88 o 
   1  -9   3       90.69       87.13      2.68 o 
   2  -9   3      280.13      279.38      5.85 o 
   3  -9   3        4.90        3.52      0.63 o 
   4  -9   3        6.62        7.02      0.76 o 
   5  -9   3        4.23        5.73      0.79 o 
   6  -9   3       11.25       11.85      2.27 o 
   7  -9   3        3.72        6.66      2.02 o 
   8  -9   3       10.03       13.20      2.42 o 
  -4  -8   3       17.63       20.85      2.05 o 
  -3  -8   3        2.25        5.41      1.09 o 
  -2  -8   3        2.40        3.38      1.01 o 
  -1  -8   3        1.06        1.91      0.86 o 
   0  -8   3       79.83       68.08      2.24 o 
   1  -8   3        4.71        4.06      0.70 o 
   2  -8   3       21.46       23.47      1.37 o 
   3  -8   3        1.26        1.10      0.39 o 
   4  -8   3       28.71       30.59      1.22 o 
   5  -8   3       46.72       46.35      1.71 o 
   6  -8   3       54.49       66.73      4.50 o 
   7  -8   3       44.10       43.34      3.61 o 
   8  -8   3        2.70        2.20      1.07 o 
  -5  -7   3        0.15        0.78      0.86 o 
  -4  -7   3        4.12        6.95      1.26 o 
  -3  -7   3        4.19        3.96      1.01 o 
  -2  -7   3       17.19       15.12      1.73 o 
  -1  -7   3        2.31        1.84      0.64 o 
   0  -7   3        0.39        0.05      0.44 o 
   1  -7   3        5.09        6.65      0.62 o 
   2  -7   3       22.08       19.03      1.08 o 
   3  -7   3        0.32        0.21      0.52 o 
   4  -7   3        0.41        0.79      0.41 o 
   5  -7   3      228.85      211.21      4.38 o 
   6  -7   3       14.39       11.13      0.94 o 
   7  -7   3        4.76        1.69      1.00 o 
   8  -7   3        4.57        2.67      1.25 o 
   9  -7   3        1.58        2.36      1.17 o 
  -5  -6   3        0.11        0.45      0.79 o 
  -4  -6   3       42.05       39.05      2.20 o 
  -3  -6   3      332.75      308.36      7.93 o 
  -2  -6   3       87.90       92.20      4.75 o 
  -1  -6   3      214.56      216.74      4.51 o 
   0  -6   3       32.91       28.42      1.21 o 
   1  -6   3        8.52       10.15      1.44 o 
   2  -6   3        2.09        3.00      0.44 o 
   3  -6   3      561.66      528.91      8.07 o 
   4  -6   3      255.29      255.15      4.90 o 
   5  -6   3        5.26        5.74      0.73 o 
   6  -6   3       15.98       14.02      1.42 o 
   7  -6   3       35.07       33.35      2.95 o 
   8  -6   3       28.37       23.36      2.82 o 
   9  -6   3        0.33        0.14      1.02 o 
  -6  -5   3        2.57        3.30      1.08 o 
  -5  -5   3        1.88        0.16      0.58 o 
  -4  -5   3        1.38        0.62      0.69 o 
  -3  -5   3       75.97       69.95      3.98 o 
  -2  -5   3       20.45       23.32      1.23 o 
  -1  -5   3      321.09      345.41      5.48 o 
   0  -5   3       73.09       65.21      1.52 o 
   1  -5   3      451.46      432.18      6.61 o 
   2  -5   3        9.08       11.65      0.72 o 
   3  -5   3      170.07      191.60      3.32 o 
   4  -5   3      105.77      103.17      2.35 o 
   5  -5   3        7.64       10.80      0.75 o 
   6  -5   3      123.86      127.45      2.91 o 
   7  -5   3       10.60        9.10      1.75 o 
   8  -5   3       41.12       41.62      3.39 o 
   9  -5   3        2.06        4.01      1.42 o 
  -7  -4   3        0.85        0.93      1.07 o 
  -6  -4   3       83.70       81.73      3.24 o 
  -5  -4   3        1.29        0.65      0.66 o 
  -3  -4   3       36.78       31.33      1.59 o 
  -2  -4   3       40.79       34.43      0.96 o 
  -1  -4   3      192.20      186.25      3.55 o 
   0  -4   3      668.28      674.63      9.81 o 
   1  -4   3       19.79       28.50      0.97 o 
   2  -4   3        1.42        0.89      0.26 o 
   3  -4   3      624.86      660.99     10.93 o 
   4  -4   3        0.01        0.37      0.29 o 
   5  -4   3       70.75       58.02      1.62 o 
   6  -4   3       68.03       73.26      2.24 o 
   7  -4   3      133.58      132.59      6.24 o 
   8  -4   3       36.45       37.02      3.10 o 
  -7  -3   3       66.02       64.73      4.37 o 
  -6  -3   3       55.35       45.97      3.41 o 
  -5  -3   3       20.50       17.64      1.37 o 
  -4  -3   3      197.80      190.43      5.02 o 
  -3  -3   3       26.58       20.89      4.56 o 
  -2  -3   3       98.51      112.19      2.05 o 
  -1  -3   3     2523.53     2694.33     37.18 o 
   0  -3   3       54.17       48.93      1.08 o 
   1  -3   3       36.97       37.48      1.57 o 
   2  -3   3       58.13       51.83      1.38 o 
   3  -3   3      285.77      321.67      5.62 o 
   4  -3   3      391.66      444.01      7.58 o 
   5  -3   3        2.87        1.29      0.35 o 
   6  -3   3      103.12       88.95      4.57 o 
   7  -3   3      125.26      108.62      5.33 o 
   8  -3   3        6.95        5.66      1.45 o 
   9  -3   3       26.22       25.55      3.12 o 
  -8  -2   3        2.13        3.09      1.29 o 
  -7  -2   3       35.23       43.47      3.45 o 
  -6  -2   3       46.78       39.22      3.04 o 
  -5  -2   3        0.16        0.94      0.53 o 
  -4  -2   3       26.27       22.10      1.22 o 
  -3  -2   3      164.69      131.51      2.74 o 
  -2  -2   3      210.69      184.91      2.98 o 
  -1  -2   3      169.67      141.55      8.60 o 
   0  -2   3      185.37      168.48      3.01 o 
   1  -2   3      799.92      906.00     12.70 o 
   2  -2   3       14.82       14.84      0.68 o 
   3  -2   3        3.60        3.18      0.70 o 
   4  -2   3      988.54      943.56    135.02 o 
   5  -2   3      139.43      134.10      3.68 o 
   6  -2   3       56.03       59.60      3.05 o 
   7  -2   3        0.02        0.00      0.51 o 
   8  -2   3        5.60        7.53      1.75 o 
   9  -2   3        9.93       14.13      2.41 o 
  -8  -1   3        3.31        3.81      1.37 o 
  -7  -1   3       49.56       46.87      3.64 o 
  -6  -1   3        0.03        0.00      0.66 o 
  -5  -1   3       14.87       18.08      1.17 o 
  -4  -1   3        8.02        7.00      0.54 o 
  -3  -1   3       18.76       13.97      0.64 o 
  -2  -1   3      602.08      643.45      9.13 o 
  -1  -1   3    12537.71    12554.25    253.29 o 
   0  -1   3     1435.46     1572.60     21.65 o 
   1  -1   3        0.30        0.20      0.10 o 
   2  -1   3     1295.28     1432.52     28.78 o 
   3  -1   3      412.95      406.01      8.79 o 
   4  -1   3       40.41       35.60      1.99 o 
   5  -1   3      510.50      555.32     12.04 o 
   6  -1   3      353.88      309.86     10.45 o 
   7  -1   3       18.30       15.37      1.38 o 
   8  -1   3        1.42        3.19      1.42 o 
   9  -1   3        2.26        5.21      1.71 o 
  -9   0   3        0.01        0.17      0.93 o 
  -8   0   3       94.06       94.97      5.55 o 
  -7   0   3       12.50       13.11      2.11 o 
  -6   0   3       11.36       11.86      1.82 o 
  -5   0   3        5.99        6.56      0.57 o 
  -4   0   3      588.99      653.47     11.29 o 
  -3   0   3      165.77      187.42      3.54 o 
  -2   0   3     6002.77     6134.50     84.17 o 
  -1   0   3        2.41        6.66      0.27 o 
   0   0   3     2146.42     2298.61     38.07 o 
   1   0   3      217.57      238.89      7.16 o 
   2   0   3      256.33      289.11      7.23 o 
   3   0   3      747.92      832.51     14.19 o 
   4   0   3       14.44       17.91      1.02 o 
   5   0   3      618.70      594.25     36.33 o 
   6   0   3       49.81       47.55      2.12 o 
   7   0   3       13.35       12.90      1.37 o 
   8   0   3        2.76        0.00      0.99 o 
  -9   1   3        4.50        3.60      1.43 o 
  -8   1   3       25.79       27.48      3.04 o 
  -7   1   3       97.94       92.70      5.06 o 
  -6   1   3      120.95      131.25      3.98 o 
  -5   1   3      154.50      147.43      4.14 o 
  -4   1   3      192.32      216.11      4.75 o 
  -3   1   3      261.17      240.79      8.05 o 
  -2   1   3     1324.71     1371.14     21.49 o 
  -1   1   3     4421.38     4849.43     95.90 o 
   0   1   3       59.59       65.59      1.61 o 
   1   1   3       74.57       63.70      1.39 o 
   2   1   3      163.43      168.97      3.26 o 
   3   1   3       43.24       57.40      1.50 o 
   4   1   3        9.48        6.16      0.58 o 
   5   1   3      138.27      125.61      9.68 o 
   6   1   3       19.52       14.72      1.48 o 
   7   1   3        0.15        0.00      0.69 o 
   8   1   3        0.03        0.00      1.03 o 
  -9   2   3        0.94        0.38      0.89 o 
  -8   2   3       60.30       52.63      3.87 o 
  -7   2   3      518.95      459.35     19.47 o 
  -6   2   3      295.21      306.57     10.71 o 
  -5   2   3        2.71        1.06      0.64 o 
  -4   2   3       99.64      103.87      4.31 o 
  -3   2   3      370.17      344.90     11.22 o 
  -2   2   3      913.75      957.37     19.32 o 
  -1   2   3        0.10        2.75      1.37 o 
   0   2   3      720.70      852.45     14.31 o 
   1   2   3       53.36       45.32      1.15 o 
   2   2   3      792.37      853.78     14.50 o 
   3   2   3      173.36      174.46      3.52 o 
   4   2   3       50.62       54.02      2.44 o 
   5   2   3       22.94       23.48      1.45 o 
   6   2   3        0.46        0.39      0.69 o 
   7   2   3        0.03        0.38      0.77 o 
  -9   3   3        0.25        0.07      0.72 o 
  -8   3   3      231.36      228.64      9.01 o 
  -7   3   3      209.80      207.12      8.19 o 
  -6   3   3      450.71      414.35     14.10 o 
  -5   3   3       31.23       35.50      2.41 o 
  -4   3   3     1221.78     1338.49     40.48 o 
  -3   3   3     1490.31     1586.15     31.83 o 
  -2   3   3      174.04      187.42      4.84 o 
  -1   3   3       66.30       96.61      2.47 o 
   0   3   3     1838.69     1969.34     32.62 o 
   1   3   3      573.42      702.78     12.06 o 
   2   3   3       77.45       95.71      2.16 o 
   3   3   3       45.38       44.04      2.30 o 
   4   3   3       37.66       33.56      1.70 o 
   5   3   3      166.79      153.06      4.59 o 
   6   3   3       36.18       38.30      2.15 o 
   7   3   3        5.26        8.78      1.98 o 
 -10   4   3        3.33        2.11      1.32 o 
  -9   4   3        0.35        3.10      1.32 o 
  -8   4   3       20.69       18.35      2.25 o 
  -7   4   3       40.26       39.35      2.91 o 
  -6   4   3       62.58       60.33      3.56 o 
  -5   4   3       55.00       56.27      3.27 o 
  -4   4   3       73.18       76.42      3.54 o 
  -3   4   3       65.78       74.14      2.12 o 
  -2   4   3      128.14      121.80      2.61 o 
  -1   4   3       21.07       20.76      0.83 o 
   0   4   3      191.32      189.32      3.75 o 
   1   4   3      156.59      156.11      3.22 o 
   2   4   3       68.79       59.47      2.17 o 
   3   4   3        3.12        3.24      1.90 o 
   4   4   3       14.26       13.03      1.32 o 
   5   4   3      104.89      105.85      3.71 o 
   6   4   3        3.90        4.57      1.14 o 
  -9   5   3       19.14       25.74      2.85 o 
  -8   5   3        0.15        0.00      0.86 o 
  -7   5   3      214.04      212.58      8.78 o 
  -6   5   3        4.88        6.83      1.43 o 
  -5   5   3       19.97       26.26      2.24 o 
  -4   5   3      205.31      211.57      5.05 o 
  -3   5   3       91.51       88.60      2.60 o 
  -2   5   3      216.31      228.97      7.51 o 
  -1   5   3       70.46       69.53      1.85 o 
   0   5   3       14.38       10.50      0.71 o 
   1   5   3        3.00        3.11      0.61 o 
   2   5   3        0.02        0.24      0.54 o 
   3   5   3        3.87        3.90      0.93 o 
   4   5   3        4.51        5.88      1.04 o 
   5   5   3       33.81       45.68      2.45 o 
   6   5   3        9.69       13.61      2.78 o 
  -9   6   3        9.57       13.50      2.31 o 
  -8   6   3        0.86        0.29      1.00 o 
  -7   6   3        6.29       10.27      1.90 o 
  -6   6   3       33.65       40.03      3.02 o 
  -5   6   3      109.11       96.07      4.91 o 
  -4   6   3       51.34       43.45      1.76 o 
  -3   6   3      300.65      307.40      7.19 o 
  -2   6   3      117.44      123.96      2.92 o 
  -1   6   3        0.24        1.54      0.67 o 
   0   6   3      126.11      130.39      3.82 o 
   1   6   3      114.23       81.19      5.96 o 
   2   6   3      192.54      176.33      5.08 o 
   3   6   3        1.56        1.03      0.82 o 
   4   6   3        4.67        5.45      1.15 o 
   5   6   3        0.52        0.50      1.59 o 
  -9   7   3       11.57       18.55      2.72 o 
  -8   7   3        0.72        3.14      1.38 o 
  -7   7   3       75.26       61.42      4.17 o 
  -6   7   3       70.42       69.03      4.34 o 
  -5   7   3       27.49       32.78      2.80 o 
  -4   7   3       36.67       30.56      1.56 o 
  -3   7   3       61.69       60.85      2.31 o 
  -2   7   3       11.19       11.52      0.88 o 
  -1   7   3        9.64        9.18      0.82 o 
   0   7   3       16.23       16.28      1.62 o 
   1   7   3      403.09      384.06      9.32 o 
   2   7   3        5.50        5.57      1.00 o 
   3   7   3       24.62       26.82      1.96 o 
   4   7   3        3.34        4.59      1.80 o 
  -9   8   3        5.52        5.04      1.64 o 
  -8   8   3       11.65       14.40      2.44 o 
  -7   8   3        0.12        0.00      1.16 o 
  -6   8   3        5.69        6.48      1.76 o 
  -5   8   3        3.84        3.69      1.43 o 
  -4   8   3        5.86        5.15      1.16 o 
  -3   8   3       29.81       26.53      1.32 o 
  -2   8   3       13.68       15.18      1.09 o 
  -1   8   3        6.48        4.59      0.88 o 
   0   8   3       81.79       73.48      2.95 o 
   1   8   3        0.00        0.00      0.70 o 
   2   8   3        4.75        7.39      1.22 o 
   3   8   3        1.94        1.60      1.60 o 
  -8   9   3        2.83        2.25      1.68 o 
  -7   9   3        2.80        4.59      1.81 o 
  -6   9   3        7.84        8.11      1.99 o 
  -5   9   3       18.63       21.96      2.65 o 
  -4   9   3       60.40       32.64      2.80 o 
  -3   9   3       83.49       72.71      2.39 o 
  -2   9   3       39.06       38.85      2.09 o 
  -1   9   3       21.97       22.64      1.79 o 
   0   9   3        2.00        0.89      0.75 o 
   1   9   3       15.03       11.54      1.44 o 
   2   9   3       15.06       20.58      2.66 o 
  -7  10   3       14.73       15.52      2.72 o 
  -6  10   3        1.79        0.00      1.24 o 
  -5  10   3       13.22       16.44      2.46 o 
  -4  10   3        2.07        1.72      1.21 o 
  -3  10   3       11.87       13.41      1.54 o 
  -2  10   3       10.59       12.52      2.31 o 
  -1  10   3       22.78       22.31      1.91 o 
   0  10   3       13.56       17.14      1.72 o 
  -6  11   3        0.99        0.00      1.28 o 
  -5  11   3        1.10        1.97      1.33 o 
  -3  11   3       14.57       15.82      1.69 o 
  -2  11   3        9.00       12.03      1.44 o 
   1 -11   4        0.35        1.92      0.66 o 
   2 -11   4       26.66       27.86      1.79 o 
   3 -11   4        0.03        0.68      0.62 o 
   4 -11   4       16.14       17.01      1.56 o 
   5 -11   4       25.88       30.28      1.84 o 
  -1 -10   4        5.24        6.34      1.49 o 
   0 -10   4        3.82        6.47      1.14 o 
   1 -10   4        7.64        7.26      0.96 o 
   2 -10   4       76.90       64.56      2.39 o 
   3 -10   4       68.32       62.60      2.31 o 
   4 -10   4        2.38        2.73      0.64 o 
   5 -10   4        4.46        4.04      0.81 o 
   6 -10   4       10.69        6.45      2.05 o 
   7 -10   4       23.75       22.00      3.26 o 
  -2  -9   4        0.90        0.32      0.79 o 
  -1  -9   4        3.85        3.17      1.03 o 
   0  -9   4        2.09        2.29      0.96 o 
   1  -9   4        7.86        9.34      1.04 o 
   2  -9   4        2.63        2.19      0.68 o 
   3  -9   4      186.08      183.84      3.74 o 
   4  -9   4       11.07       12.03      0.96 o 
   5  -9   4       18.06       20.64      2.73 o 
   6  -9   4        9.89       12.25      1.12 o 
   7  -9   4       24.33       28.52      3.47 o 
   8  -9   4       22.75       28.95      3.43 o 
  -4  -8   4        3.78        6.24      1.33 o 
  -3  -8   4       16.10       19.95      1.93 o 
  -2  -8   4       11.88       14.05      1.63 o 
  -1  -8   4      102.20       93.80      2.84 o 
   0  -8   4        1.53        1.63      0.82 o 
   1  -8   4        7.01        7.06      0.82 o 
   2  -8   4        9.95       13.30      1.07 o 
   3  -8   4        4.67        6.11      0.79 o 
   4  -8   4        5.05        5.67      0.69 o 
   5  -8   4      139.69      137.57      3.33 o 
   6  -8   4       26.84       24.72      2.46 o 
   7  -8   4       11.22        9.96      2.06 o 
   8  -8   4       13.61       19.03      2.79 o 
  -5  -7   4       22.57       22.41      2.10 o 
  -4  -7   4        0.98        2.11      0.92 o 
  -3  -7   4        0.21        0.34      0.80 o 
  -2  -7   4       17.17       14.58      1.21 o 
  -1  -7   4      191.18      180.83      4.15 o 
   0  -7   4       48.39       42.73      1.69 o 
   1  -7   4      313.95      298.18      5.08 o 
   2  -7   4       35.08       32.72      1.20 o 
   3  -7   4      140.36      120.83      2.59 o 
   4  -7   4       21.28       20.17      1.00 o 
   5  -7   4        4.02        4.49      0.65 o 
   6  -7   4      257.68      232.23      4.80 o 
   7  -7   4        1.46        2.05      1.11 o 
   8  -7   4        9.73       11.65      2.29 o 
   9  -7   4        0.93        2.52      1.13 o 
  -5  -6   4       76.48       81.08      3.42 o 
  -4  -6   4        1.64        4.36      0.99 o 
  -3  -6   4       55.54       62.09      2.72 o 
  -2  -6   4        0.70        2.14      0.64 o 
  -1  -6   4       25.63       20.55      1.20 o 
   0  -6   4      144.96      155.84      3.53 o 
   1  -6   4       78.12       66.54      1.71 o 
   2  -6   4      428.17      385.90      6.17 o 
   3  -6   4        3.47        3.95      0.51 o 
   4  -6   4       45.04       40.70      2.86 o 
   5  -6   4        0.05        0.88      0.39 o 
   6  -6   4        5.83        8.99      1.54 o 
   7  -6   4       38.28       40.51      3.31 o 
   8  -6   4       14.46       13.13      2.28 o 
   9  -6   4        0.51        0.59      0.96 o 
  -6  -5   4       15.91       15.52      2.49 o 
  -5  -5   4       16.96       17.14      1.99 o 
  -4  -5   4       54.51       51.94      2.70 o 
  -3  -5   4       62.93       62.25      6.00 o 
  -2  -5   4       12.08       12.49      0.95 o 
  -1  -5   4      259.37      257.80      4.32 o 
   0  -5   4       30.85       26.23      0.92 o 
   1  -5   4     1404.46     1411.50     19.99 o 
   2  -5   4       20.69       19.78      0.80 o 
   3  -5   4       97.16       85.74      1.86 o 
   4  -5   4        5.96        6.94      0.65 o 
   5  -5   4       47.33       43.02      1.80 o 
   6  -5   4      376.26      356.49      6.61 o 
   7  -5   4       24.91       20.75      2.52 o 
   8  -5   4        3.99        7.48      1.84 o 
   9  -5   4        8.36       10.87      2.22 o 
  -7  -4   4       61.85       66.25      4.56 o 
  -6  -4   4       81.19       80.08      4.89 o 
  -5  -4   4      166.76      158.12      4.75 o 
  -4  -4   4      112.52      102.79      3.40 o 
  -3  -4   4      248.95      194.78      4.74 o 
  -2  -4   4      200.77      183.35      3.19 o 
  -1  -4   4       95.35      104.67      2.65 o 
   0  -4   4      182.38      162.63      2.85 o 
   1  -4   4        0.03        0.29      0.23 o 
   2  -4   4      781.10      789.17     22.33 o 
   3  -4   4       67.13       61.94      1.64 o 
   4  -4   4        5.85        9.48      0.69 o 
   5  -4   4       15.59       16.00      1.10 o 
   6  -4   4       66.55       59.01      1.78 o 
   7  -4   4       33.94       27.02      1.22 o 
   8  -4   4       11.72       14.01      2.28 o 
  -7  -3   4        1.10        2.70      1.23 o 
  -6  -3   4      184.60      182.15      8.04 o 
  -5  -3   4       78.36       74.43      2.74 o 
  -4  -3   4        6.89        5.59      0.85 o 
  -3  -3   4        1.93        1.74      0.32 o 
  -2  -3   4      340.52      335.10      9.24 o 
  -1  -3   4      445.74      453.78      6.75 o 
   0  -3   4      358.01      376.44      5.67 o 
   1  -3   4       24.71       15.14      1.30 o 
   2  -3   4      329.94      301.06      4.67 o 
   3  -3   4       52.11       67.68      1.68 o 
   4  -3   4        1.90        2.73      0.43 o 
   5  -3   4      117.45      109.22      2.53 o 
   6  -3   4        2.52        3.00      0.53 o 
   7  -3   4       51.67       51.16      1.96 o 
   8  -3   4       11.50       19.34      2.44 o 
   9  -3   4        5.16        6.89      1.89 o 
  -8  -2   4        4.93        6.80      1.84 o 
  -7  -2   4        1.13        0.00      0.96 o 
  -6  -2   4        3.12        2.53      1.07 o 
  -5  -2   4       25.14       23.74      1.39 o 
  -4  -2   4        3.52        1.89      0.40 o 
  -3  -2   4        5.99        3.77      0.47 o 
  -2  -2   4       67.19       70.50      1.56 o 
  -1  -2   4       78.22       82.64     14.08 o 
   0  -2   4     2601.36     2740.34     37.59 o 
   1  -2   4     1362.54     1355.67     18.89 o 
   2  -2   4      337.78      313.69      5.44 o 
   3  -2   4       41.81       46.79      2.46 o 
   4  -2   4      662.36      623.74     19.69 o 
   5  -2   4       58.89       62.73      2.26 o 
   6  -2   4        0.15        0.98      0.58 o 
   7  -2   4       77.88       79.29      4.88 o 
   8  -2   4        4.68        9.83      2.03 o 
  -8  -1   4        4.80        2.68      1.21 o 
  -7  -1   4       70.02       79.73      4.87 o 
  -6  -1   4        2.55        2.42      1.19 o 
  -5  -1   4      130.39      151.07      3.28 o 
  -4  -1   4      173.96      183.48      3.70 o 
  -3  -1   4       17.96       15.83      0.58 o 
  -2  -1   4       78.32       71.87      1.37 o 
  -1  -1   4     3408.87     3559.12     48.79 o 
   0  -1   4     3555.16     3653.52     49.97 o 
   1  -1   4     1093.54     1169.62     24.53 o 
   2  -1   4      518.10      506.06     10.72 o 
   3  -1   4      592.77      623.24     17.99 o 
   4  -1   4        6.33        8.23      0.80 o 
   5  -1   4        6.53        8.08      1.20 o 
   6  -1   4       12.85       10.81      0.89 o 
   7  -1   4      100.87       93.38      3.32 o 
   8  -1   4       16.62       21.78      2.65 o 
  -9   0   4        4.61        5.79      1.62 o 
  -8   0   4       70.35       70.37      4.65 o 
  -7   0   4       23.24       22.81      2.71 o 
  -6   0   4        2.87        3.62      0.74 o 
  -5   0   4       38.66       45.83      1.92 o 
  -4   0   4      152.32      158.77      3.22 o 
  -3   0   4      436.50      484.88      6.99 o 
  -2   0   4      443.96      460.83      9.66 o 
  -1   0   4        0.01        0.70      0.16 o 
   0   0   4      144.94      178.08      3.25 o 
   1   0   4       35.05       39.24      1.31 o 
   2   0   4      472.37      505.71      8.77 o 
   3   0   4       66.39       54.94      1.48 o 
   4   0   4      169.76      179.24      3.73 o 
   5   0   4        3.27        2.32      0.50 o 
   7   0   4        0.03        0.45      0.68 o 
  -9   1   4        2.28        4.18      1.47 o 
  -8   1   4      212.89      193.45      8.77 o 
  -7   1   4       14.80       12.02      2.11 o 
  -6   1   4        1.02        1.23      0.62 o 
  -5   1   4       42.54       51.25      2.07 o 
  -4   1   4      384.87      348.74      7.40 o 
  -3   1   4       94.01      105.93      1.88 o 
  -2   1   4      735.33      735.09     11.64 o 
  -1   1   4       17.11       22.66      0.86 o 
   0   1   4      810.33      836.66     17.05 o 
   1   1   4       14.79       12.21      0.48 o 
   2   1   4      140.15      119.25      2.48 o 
   3   1   4      105.33      101.19      2.31 o 
   4   1   4      325.17      382.32      7.12 o 
   5   1   4       49.74       47.62      2.07 o 
   6   1   4       13.71        9.79      1.19 o 
   7   1   4        0.30        0.00      0.93 o 
  -9   2   4        0.01        1.13      0.94 o 
  -8   2   4       32.97       29.50      3.13 o 
  -7   2   4        9.24       10.67      1.25 o 
  -6   2   4      179.02      162.14      6.54 o 
  -5   2   4       37.69       42.23      2.61 o 
  -4   2   4      367.30      379.52     12.58 o 
  -3   2   4       12.89       13.45      1.30 o 
  -2   2   4      186.43      197.44      4.42 o 
  -1   2   4      626.41      614.99     12.71 o 
   0   2   4      465.09      432.69      7.52 o 
   1   2   4        1.90        0.36      0.53 o 
   2   2   4        1.85        3.56      0.39 o 
   3   2   4      135.82      148.36      3.15 o 
   4   2   4      191.27      195.49      6.14 o 
   5   2   4       31.78       33.61      2.22 o 
   6   2   4       12.50       11.29      1.26 o 
   7   2   4        1.72        1.33      1.30 o 
  -9   3   4        1.81        2.49      1.50 o 
  -8   3   4        4.75        5.07      1.37 o 
  -7   3   4       14.31       14.72      1.89 o 
  -6   3   4       12.66       16.15      1.86 o 
  -5   3   4       36.96       41.58      2.65 o 
  -4   3   4     1143.18     1281.86     38.88 o 
  -3   3   4      464.71      567.83     11.80 o 
  -2   3   4       93.35       93.62      2.47 o 
  -1   3   4      101.47      107.00      2.71 o 
   0   3   4       22.38       31.59      0.98 o 
   1   3   4      134.75      129.89      2.73 o 
   2   3   4       72.73       78.98      1.94 o 
   3   3   4      131.56      113.65      3.36 o 
   4   3   4      157.75      150.34      4.33 o 
   5   3   4        5.03        4.59      1.45 o 
   6   3   4        0.14        0.09      1.20 o 
   7   3   4        2.66        2.67      1.59 o 
  -9   4   4        0.04        0.01      0.90 o 
  -8   4   4        5.22        5.80      1.45 o 
  -7   4   4       66.32       60.49      3.70 o 
  -6   4   4       69.48       62.91      3.65 o 
  -5   4   4       35.80       33.03      2.40 o 
  -4   4   4      203.46      193.33      4.45 o 
  -3   4   4     1040.49     1090.46     22.26 o 
  -2   4   4      248.23      272.91      7.12 o 
  -1   4   4       14.72       25.89      1.74 o 
   0   4   4      210.28      238.93      4.62 o 
   1   4   4        0.44        0.92      0.31 o 
   2   4   4      240.05      217.79      5.50 o 
   3   4   4       62.85       72.36      3.94 o 
   4   4   4       37.76       32.56      1.83 o 
   5   4   4       14.04       20.23      2.55 o 
   6   4   4       18.30       25.34      3.05 o 
  -9   5   4       18.42       20.46      2.65 o 
  -8   5   4        0.04        0.00      0.81 o 
  -7   5   4       44.19       45.03      3.30 o 
  -6   5   4       64.85       61.10      3.69 o 
  -5   5   4       14.62       10.43      1.60 o 
  -4   5   4        0.75        0.61      0.46 o 
  -3   5   4        8.74        9.89      0.83 o 
  -2   5   4      536.85      524.10     11.30 o 
  -1   5   4       57.23       51.59      1.55 o 
   0   5   4      206.99      210.10      4.28 o 
   1   5   4       70.80       68.13      2.42 o 
   2   5   4        0.02        0.23      0.47 o 
   3   5   4      248.39      229.47      8.07 o 
   4   5   4        0.03        1.25      1.28 o 
   5   5   4        3.38        4.04      1.77 o 
  -9   6   4        5.17        5.92      1.58 o 
  -8   6   4        7.43       10.18      2.03 o 
  -7   6   4      158.72      141.50      6.75 o 
  -6   6   4      239.12      226.73      9.18 o 
  -5   6   4       15.69       13.56      1.89 o 
  -4   6   4       54.04       49.12      3.15 o 
  -3   6   4      399.02      362.92      8.31 o 
  -2   6   4       25.04       23.07      1.07 o 
  -1   6   4        2.01        2.47      0.50 o 
   0   6   4       17.30       16.46      1.23 o 
   1   6   4      112.58      104.84      5.57 o 
   2   6   4       34.26       26.05      2.09 o 
   3   6   4        0.29        1.47      1.23 o 
   4   6   4        7.11        5.44      1.76 o 
   5   6   4        1.65        1.56      1.63 o 
  -9   7   4        2.43        3.95      1.25 o 
  -8   7   4       22.13       22.26      2.79 o 
  -7   7   4      159.58      153.21      7.30 o 
  -6   7   4      157.96      151.00      7.04 o 
  -5   7   4       81.17       82.61      4.63 o 
  -4   7   4      122.98      114.18      5.46 o 
  -3   7   4        5.37        3.61      2.01 o 
  -2   7   4       10.01       11.63      0.92 o 
  -1   7   4       90.78       95.06      2.56 o 
   0   7   4       94.44      104.32      4.17 o 
   1   7   4        4.17        6.88      2.76 o 
   2   7   4        0.01        0.82      0.67 o 
   3   7   4        1.53        1.96      1.54 o 
   4   7   4        0.21        0.72      1.63 o 
  -9   8   4        5.06        7.51      1.99 o 
  -8   8   4        2.17        2.03      1.08 o 
  -7   8   4       22.94       24.99      2.98 o 
  -6   8   4       28.62       27.85      2.97 o 
  -5   8   4       44.17       51.11      3.61 o 
  -4   8   4       80.24       81.75      4.55 o 
  -3   8   4      179.98      177.74      4.16 o 
  -2   8   4        7.28        9.72      0.94 o 
  -1   8   4      218.40      203.49      5.67 o 
   0   8   4       51.99       48.52      2.31 o 
   1   8   4        1.62        2.03      0.76 o 
   2   8   4        0.29        1.62      0.89 o 
   3   8   4        0.04        0.40      1.62 o 
  -8   9   4        0.18        1.15      1.50 o 
  -7   9   4       21.46       23.77      3.09 o 
  -6   9   4       13.18       13.40      2.31 o 
  -5   9   4        5.23        7.30      1.80 o 
  -4   9   4        0.78        0.00      0.90 o 
  -3   9   4       17.57       19.94      1.35 o 
  -2   9   4       70.48       72.40      4.36 o 
  -1   9   4       17.60       15.04      1.52 o 
   0   9   4       35.34       30.81      1.94 o 
   1   9   4        2.10        4.47      1.41 o 
  -7  10   4       27.63       32.12      3.58 o 
  -6  10   4       23.25       34.06      3.49 o 
  -5  10   4       29.88       31.45      3.22 o 
  -4  10   4       14.01       17.28      2.48 o 
  -3  10   4        2.43        3.38      0.93 o 
  -2  10   4       12.15       18.00      1.72 o 
  -1  10   4        6.27        7.25      1.14 o 
   0  10   4        0.64        0.81      1.00 o 
  -5  11   4        5.93        3.39      1.50 o 
  -3  11   4       14.06       18.73      2.70 o 
   2 -11   5       58.54       54.76      2.28 o 
   3 -11   5       37.21       42.45      2.01 o 
   4 -11   5       21.49       24.91      1.65 o 
   5 -11   5        8.90       11.61      1.07 o 
  -1 -10   5        0.15        1.95      0.93 o 
   0 -10   5       23.09       29.97      1.73 o 
   1 -10   5        3.10        5.13      0.87 o 
   2 -10   5      168.12      169.09      4.31 o 
   3 -10   5        4.82        8.30      1.01 o 
   4 -10   5        0.20        0.13      0.52 o 
   5 -10   5       54.14       58.17      2.21 o 
   6 -10   5        4.60        3.89      0.86 o 
   7 -10   5        0.21        0.40      1.63 o 
  -2  -9   5        5.05        4.57      1.03 o 
  -1  -9   5        6.73        8.08      1.14 o 
   0  -9   5       56.35       55.52      2.39 o 
   1  -9   5        0.27        1.71      0.91 o 
   2  -9   5        8.69        9.36      1.02 o 
   3  -9   5        0.91        3.13      0.65 o 
   4  -9   5        2.01        2.60      0.63 o 
   5  -9   5        0.23        1.57      0.62 o 
   6  -9   5       13.38       14.02      1.20 o 
   7  -9   5        5.65        6.14      2.14 o 
  -3  -8   5        2.78        5.19      1.18 o 
  -2  -8   5        2.71        4.02      0.91 o 
  -1  -8   5        3.97        6.18      0.98 o 
   0  -8   5       19.02       18.55      2.37 o 
   1  -8   5       37.20       37.98      2.15 o 
   2  -8   5        2.18        2.93      0.55 o 
   3  -8   5       13.14       14.45      0.98 o 
   4  -8   5       39.47       38.59      1.42 o 
   5  -8   5       52.81       50.46      1.91 o 
   6  -8   5        2.27        3.19      0.70 o 
   7  -8   5       23.72       25.05      2.98 o 
   8  -8   5        0.06        1.37      0.87 o 
  -4  -7   5      106.09      109.84      6.65 o 
  -3  -7   5       22.68       21.78      1.91 o 
  -2  -7   5       14.21       13.39      1.17 o 
  -1  -7   5       57.53       59.71      2.09 o 
   0  -7   5        0.14        0.00      0.52 o 
   1  -7   5       14.34       17.37      0.94 o 
   2  -7   5       38.11       37.43      1.28 o 
   3  -7   5      178.88      174.34      3.39 o 
   4  -7   5      334.05      303.96      5.24 o 
   5  -7   5       20.01       19.23      1.44 o 
   6  -7   5        0.67        1.47      0.71 o 
   7  -7   5        5.36        5.47      1.63 o 
   8  -7   5        1.54        2.14      1.11 o 
  -5  -6   5       18.22       19.77      2.78 o 
  -4  -6   5        9.49        9.80      1.38 o 
  -3  -6   5      186.25      185.63      4.27 o 
  -2  -6   5        0.57        0.79      0.75 o 
  -1  -6   5      133.05      136.81      3.28 o 
   0  -6   5       20.68       27.48      1.04 o 
   1  -6   5       20.31       21.43      0.91 o 
   2  -6   5       10.48        9.25      0.70 o 
   3  -6   5      129.67      119.14      2.49 o 
   4  -6   5        0.00        0.00      0.32 o 
   5  -6   5        0.99        0.61      0.41 o 
   6  -6   5       17.61       16.93      1.09 o 
   8  -6   5        6.43        9.85      2.12 o 
   9  -6   5       20.58       26.58      3.39 o 
  -6  -5   5        5.40        7.33      1.69 o 
  -5  -5   5        0.15        0.00      0.67 o 
  -4  -5   5        9.38        3.09      3.40 o 
  -3  -5   5      112.18      104.98      2.73 o 
  -2  -5   5       20.75       18.26      1.11 o 
  -1  -5   5      210.26      195.19      3.48 o 
   0  -5   5        0.77        1.50      0.36 o 
   1  -5   5        5.74        6.24      0.55 o 
   2  -5   5       43.71       39.73      1.17 o 
   3  -5   5      688.52      673.93     11.38 o 
   4  -5   5        4.39        6.23      0.65 o 
   5  -5   5        1.40        0.72      0.38 o 
   6  -5   5      380.16      359.92      6.76 o 
   7  -5   5      170.05      148.30      3.48 o 
   8  -5   5        8.74       10.18      2.14 o 
   9  -5   5       42.20       50.74      4.14 o 
  -7  -4   5        5.13        5.59      1.63 o 
  -6  -4   5       50.17       49.14      3.75 o 
  -5  -4   5       39.53       40.40      2.09 o 
  -4  -4   5        6.96        6.75      1.02 o 
  -3  -4   5      200.90      184.73      7.49 o 
  -2  -4   5       58.69       47.78      1.27 o 
  -1  -4   5       25.59       23.26      0.85 o 
   0  -4   5      764.07      818.19     11.86 o 
   1  -4   5        1.22        2.02      0.43 o 
   2  -4   5      178.41      183.45      3.19 o 
   3  -4   5      106.33      110.03      2.51 o 
   4  -4   5      185.68      171.13      5.29 o 
   5  -4   5       11.46       14.36      0.90 o 
   6  -4   5      380.86      386.31      7.14 o 
   7  -4   5      102.41      101.74      2.68 o 
   8  -4   5        0.12        0.00      0.91 o 
  -7  -3   5       23.31       18.79      2.65 o 
  -6  -3   5        3.45        3.65      1.55 o 
  -5  -3   5        0.26        0.00      0.85 o 
  -4  -3   5      138.88      126.06      5.88 o 
  -3  -3   5       45.48       50.24      1.28 o 
  -2  -3   5       59.01       56.23      1.91 o 
  -1  -3   5       80.87       81.82      1.66 o 
   0  -3   5     3362.59     3343.97    101.89 o 
   1  -3   5       17.23       17.50      0.64 o 
   2  -3   5      699.53      683.57      9.93 o 
   3  -3   5       32.03       36.12      1.20 o 
   4  -3   5        2.71        5.20      0.56 o 
   5  -3   5       44.96       39.45      1.38 o 
   6  -3   5       30.26       25.41      1.15 o 
   7  -3   5       12.19        9.08      0.88 o 
  -8  -2   5        6.11        6.86      1.82 o 
  -7  -2   5       30.97       31.74      3.05 o 
  -6  -2   5        1.22        0.00      1.00 o 
  -5  -2   5        5.36        3.68      0.73 o 
  -4  -2   5       83.02       82.76      1.76 o 
  -3  -2   5       69.33       64.59      1.43 o 
  -2  -2   5        1.14        2.58      0.33 o 
  -1  -2   5      558.42      559.40     12.24 o 
   0  -2   5        6.44        2.33      0.27 o 
   1  -2   5       53.87       50.32      1.13 o 
   2  -2   5        0.67        0.07      0.26 o 
   3  -2   5        4.76        3.56      0.81 o 
   4  -2   5        1.84        2.25      0.53 o 
   5  -2   5        8.70        6.02      1.08 o 
   6  -2   5       91.90       84.32      2.95 o 
   7  -2   5       22.11       25.89      1.39 o 
  -8  -1   5        5.81        7.73      1.94 o 
  -7  -1   5       10.81       11.16      2.22 o 
  -6  -1   5        0.01        0.50      1.04 o 
  -5  -1   5       51.06       56.09      2.83 o 
  -4  -1   5      784.97      839.06     12.05 o 
  -3  -1   5        1.68        0.61      0.26 o 
  -2  -1   5      451.55      510.10      8.38 o 
  -1  -1   5        6.87       10.96      0.58 o 
   0  -1   5        2.35        2.63      0.40 o 
   1  -1   5     1006.77     1109.16     23.35 o 
   2  -1   5      152.74      159.37      3.98 o 
   3  -1   5      351.97      401.85     12.24 o 
   4  -1   5      138.05      138.75      3.82 o 
   5  -1   5       10.35       12.93      0.89 o 
   6  -1   5      197.97      211.15      5.73 o 
   7  -1   5        0.15        1.76      1.12 o 
  -9   0   5        2.28        2.41      1.33 o 
  -8   0   5       27.82       29.94      3.35 o 
  -7   0   5      165.11      150.93      7.21 o 
  -6   0   5        0.01        0.24      0.57 o 
  -5   0   5      142.44      144.89      4.20 o 
  -4   0   5       49.58       52.29      1.15 o 
  -3   0   5      147.33      123.12      2.33 o 
  -2   0   5     1209.90     1364.65     18.99 o 
  -1   0   5      222.73      251.28      3.80 o 
   0   0   5      577.40      534.73      9.17 o 
   1   0   5      191.27      190.18      4.50 o 
   2   0   5      175.26      183.75      4.27 o 
   3   0   5        0.48        0.27      0.26 o 
   4   0   5       22.04       25.85      1.07 o 
   5   0   5       78.45       78.05      2.20 o 
   6   0   5       47.41       50.96      2.25 o 
  -9   1   5        2.32        2.61      1.55 o 
  -8   1   5       50.66       51.33      3.99 o 
  -7   1   5      455.28      430.19     15.48 o 
  -6   1   5        2.35        0.90      0.63 o 
  -5   1   5        2.00        2.73      0.87 o 
  -4   1   5      487.80      520.51      9.11 o 
  -3   1   5      179.18      186.34      3.22 o 
  -2   1   5        0.33        0.70      0.19 o 
  -1   1   5      107.08       95.99      2.49 o 
   0   1   5      224.12      230.74      5.25 o 
   1   1   5        0.47        0.41      0.28 o 
   2   1   5       67.44       61.24      1.52 o 
   3   1   5      159.28      169.13      3.50 o 
   4   1   5       10.16       14.48      0.86 o 
   5   1   5        6.53        7.81      1.01 o 
   6   1   5       39.93       38.89      2.93 o 
   7   1   5       30.54       35.86      3.04 o 
  -9   2   5        0.75        0.00      1.29 o 
  -8   2   5       28.66       20.57      2.67 o 
  -7   2   5        0.01        0.15      0.56 o 
  -6   2   5      228.76      208.37      8.04 o 
  -5   2   5      106.27       99.61      4.56 o 
  -4   2   5        8.27        4.54      1.00 o 
  -3   2   5        0.01        0.66      0.21 o 
  -2   2   5      215.30      229.77      5.18 o 
  -1   2   5       37.71       36.91      1.32 o 
   0   2   5      435.05      456.32      9.56 o 
   1   2   5     1330.37     1396.33     23.37 o 
   2   2   5      348.48      397.78      8.68 o 
   3   2   5        1.42        1.45      0.45 o 
   4   2   5        2.86        2.26      0.63 o 
   5   2   5       14.45       15.85      2.10 o 
   6   2   5        6.55        7.60      1.81 o 
   7   2   5        2.87        6.73      2.02 o 
  -9   3   5        0.03        0.00      1.45 o 
  -8   3   5        2.19        2.77      0.86 o 
  -7   3   5       93.22       94.18      4.84 o 
  -6   3   5      530.91      547.50     18.20 o 
  -5   3   5       30.62       31.06      2.41 o 
  -4   3   5      163.55      164.81      6.54 o 
  -3   3   5       10.07        9.20      0.61 o 
  -2   3   5       14.71       15.49      0.85 o 
  -1   3   5       57.87       61.11      1.94 o 
   0   3   5      147.52      152.63      3.10 o 
   1   3   5       13.27       12.46      0.66 o 
   2   3   5       31.88       33.86      2.38 o 
   3   3   5      476.66      473.36     10.65 o 
   4   3   5        0.45        0.85      1.06 o 
   5   3   5       60.47       46.45      3.30 o 
   6   3   5        1.14        0.83      1.23 o 
   7   3   5        2.94        2.25      1.76 o 
  -9   4   5        8.66       13.79      2.24 o 
  -8   4   5        0.01        0.00      0.80 o 
  -7   4   5        8.15        8.68      1.69 o 
  -6   4   5       20.50       21.32      2.25 o 
  -5   4   5      289.29      294.61     10.73 o 
  -4   4   5       33.46       35.74      2.55 o 
  -3   4   5      327.77      340.27      7.55 o 
  -2   4   5       30.26       37.26      1.59 o 
  -1   4   5      529.46      571.90     10.07 o 
   0   4   5       48.32       46.44      1.39 o 
   1   4   5       25.00       19.84      1.06 o 
   2   4   5       61.43       55.07      2.08 o 
   3   4   5      153.96      149.13      6.30 o 
   4   4   5       29.90       31.54      2.80 o 
   5   4   5        6.10        5.51      1.71 o 
   6   4   5       38.85       41.45      3.71 o 
  -9   5   5       17.02       17.18      2.48 o 
  -8   5   5       10.91       11.97      2.09 o 
  -7   5   5        2.48        2.82      1.23 o 
  -6   5   5       11.67       13.71      1.97 o 
  -5   5   5        0.06        1.93      0.90 o 
  -4   5   5        0.07        1.68      0.94 o 
  -3   5   5       16.13       17.72      1.08 o 
  -2   5   5       28.41       25.41      4.44 o 
  -1   5   5       82.44       81.16      2.12 o 
   0   5   5        1.59        1.62      0.41 o 
   1   5   5      113.13      112.30      3.39 o 
   2   5   5       45.99       41.23      1.89 o 
   3   5   5       29.40       25.29      2.70 o 
   4   5   5        7.65        6.56      1.90 o 
   5   5   5        7.16       12.34      2.46 o 
  -9   6   5        2.06        4.35      1.51 o 
  -8   6   5       11.26        9.36      1.96 o 
  -7   6   5       22.91       20.61      2.55 o 
  -6   6   5      327.88      291.78     11.16 o 
  -5   6   5      116.33      105.25      5.28 o 
  -4   6   5       20.42       17.19      2.05 o 
  -3   6   5      102.86       94.91      2.98 o 
  -2   6   5       82.08       69.73      2.02 o 
  -1   6   5      111.50       98.31      2.53 o 
   0   6   5       14.85       13.65      1.18 o 
   1   6   5       77.65       73.23      3.81 o 
   2   6   5      137.05      120.43      5.70 o 
   3   6   5       14.05       15.82      2.37 o 
   4   6   5        6.72        6.78      1.90 o 
  -9   7   5        3.05        4.28      1.33 o 
  -8   7   5        2.59        0.95      1.04 o 
  -7   7   5       52.07       53.95      3.90 o 
  -6   7   5       97.05       92.45      5.19 o 
  -5   7   5       14.39       15.11      2.11 o 
  -4   7   5      321.99      319.12     11.82 o 
  -3   7   5      249.46      218.08     22.45 o 
  -2   7   5      128.74      133.29      3.27 o 
  -1   7   5       69.03       61.19      1.97 o 
   0   7   5      165.16      139.33      4.24 o 
   1   7   5       33.78       43.83      3.19 o 
   2   7   5       16.64       22.20      2.68 o 
   3   7   5        4.65        6.23      1.99 o 
  -8   8   5        0.00        0.09      0.86 o 
  -7   8   5       38.23       37.58      3.45 o 
  -6   8   5        4.66        3.30      1.46 o 
  -5   8   5        7.49        7.49      1.77 o 
  -4   8   5       55.35       61.00      4.00 o 
  -3   8   5       46.29       49.48      2.23 o 
  -2   8   5        9.61       11.77      1.02 o 
  -1   8   5       52.97       50.05      2.34 o 
   0   8   5        9.06        6.75      1.54 o 
   1   8   5        0.23        0.55      1.03 o 
   2   8   5       19.35       23.77      2.76 o 
  -8   9   5       14.17       11.97      2.62 o 
  -7   9   5        9.09        8.22      2.16 o 
  -6   9   5        6.48        2.91      1.58 o 
  -5   9   5        2.63        6.36      1.73 o 
  -4   9   5       32.01       27.21      2.83 o 
  -3   9   5       33.06       34.11      1.78 o 
  -2   9   5        2.03        2.79      0.83 o 
  -1   9   5        7.47        8.68      1.75 o 
   0   9   5        4.67        4.25      1.36 o 
   1   9   5        7.46        6.82      1.62 o 
  -7  10   5        0.07        0.00      1.25 o 
  -6  10   5        3.12        3.51      1.76 o 
  -5  10   5        0.29        1.46      1.42 o 
  -4  10   5        0.07        0.00      1.11 o 
  -3  10   5       11.96       10.82      2.14 o 
  -2  10   5        2.57        4.30      1.25 o 
  -1  10   5        7.99       11.07      1.96 o 
   3 -11   6       64.50       63.54      2.48 o 
   4 -11   6       22.05       25.13      1.67 o 
   0 -10   6       14.56       20.09      1.64 o 
   1 -10   6       31.33       34.14      1.72 o 
   2 -10   6       31.92       36.51      1.81 o 
   3 -10   6       19.10       16.92      1.17 o 
   4 -10   6        0.48        0.92      0.56 o 
   5 -10   6      102.48      103.28      3.09 o 
   6 -10   6        8.06        9.95      1.12 o 
  -2  -9   6        6.18        9.70      1.28 o 
  -1  -9   6        5.77        5.28      1.31 o 
   0  -9   6        7.97       12.02      1.33 o 
   1  -9   6        0.08        1.13      0.62 o 
   2  -9   6        0.19        0.59      0.46 o 
   3  -9   6        8.86       11.40      0.97 o 
   4  -9   6       13.04       13.51      1.04 o 
   5  -9   6       17.22       18.27      2.34 o 
   6  -9   6        4.67        6.03      0.94 o 
   7  -9   6        3.56        3.98      1.97 o 
  -3  -8   6       13.30       16.72      3.60 o 
  -2  -8   6        1.77        2.09      0.84 o 
  -1  -8   6       62.35       59.55      2.26 o 
   0  -8   6        3.98        4.94      0.83 o 
   1  -8   6        4.40        5.46      0.78 o 
   2  -8   6        9.42       10.30      0.86 o 
   3  -8   6        1.22        0.82      0.59 o 
   4  -8   6      184.60      170.04      3.52 o 
   5  -8   6       16.79       18.75      1.27 o 
   6  -8   6        0.11        0.31      0.51 o 
   7  -8   6        0.15        0.00      0.72 o 
   8  -8   6        1.04        1.93      1.17 o 
  -4  -7   6       29.87       31.00      2.34 o 
  -3  -7   6        0.49        1.54      0.75 o 
  -2  -7   6       31.79       33.79      1.65 o 
  -1  -7   6        4.03        5.32      0.85 o 
   0  -7   6        4.52        5.41      0.80 o 
   1  -7   6       17.78       19.86      1.01 o 
   2  -7   6        8.81        8.02      0.93 o 
   3  -7   6      516.87      495.59      7.94 o 
   4  -7   6        8.36        8.27      0.86 o 
   5  -7   6       11.25       12.73      1.02 o 
   6  -7   6        5.83        6.21      0.82 o 
   7  -7   6       10.98       10.78      1.15 o 
   8  -7   6        6.79       10.36      2.23 o 
  -5  -6   6        0.05        0.00      0.88 o 
  -4  -6   6        0.00        1.11      0.86 o 
  -3  -6   6       13.78       16.22      1.25 o 
  -2  -6   6      114.86      114.63      3.02 o 
  -1  -6   6        6.02        5.22      0.77 o 
   0  -6   6        0.39        0.12      0.35 o 
   1  -6   6       32.97       38.09      1.69 o 
   2  -6   6       26.89       20.24      0.94 o 
   3  -6   6       17.67       19.62      1.27 o 
   4  -6   6       13.12       11.87      0.91 o 
   5  -6   6        1.76        2.74      0.57 o 
   6  -6   6      137.33      126.27      3.15 o 
   7  -6   6        3.46        3.34      0.70 o 
   8  -6   6       66.68       72.98      4.94 o 
  -6  -5   6        3.35        3.85      1.73 o 
  -5  -5   6       25.35       24.07      1.88 o 
  -4  -5   6       29.95       28.02      6.67 o 
  -3  -5   6        0.02        0.01      0.51 o 
  -2  -5   6        0.03        0.25      0.48 o 
  -1  -5   6       61.43       65.41      1.66 o 
   0  -5   6      178.11      179.26      3.29 o 
   1  -5   6      271.07      250.95     11.19 o 
   2  -5   6       53.27       48.08      1.54 o 
   3  -5   6       35.04       38.47      1.19 o 
   4  -5   6        0.06        0.00      0.32 o 
   5  -5   6       38.97       37.62      1.46 o 
   6  -5   6        4.73        7.03      1.10 o 
   7  -5   6       82.60       76.52      2.33 o 
  -7  -4   6        0.19        0.70      1.43 o 
  -6  -4   6       17.20       12.50      2.36 o 
  -5  -4   6       69.27       71.05      2.86 o 
  -4  -4   6       73.27       73.78      2.23 o 
  -3  -4   6       40.34       30.52      2.75 o 
  -2  -4   6       53.08       58.95      4.26 o 
  -1  -4   6      465.78      485.22      7.41 o 
   0  -4   6      179.23      182.88      3.67 o 
   1  -4   6       31.93       31.19      1.00 o 
   2  -4   6      219.75      210.60      3.62 o 
   3  -4   6       21.72       23.67      1.03 o 
   4  -4   6       20.25       18.26      0.96 o 
   5  -4   6        3.54        4.41      0.60 o 
   6  -4   6       15.45       18.39      1.12 o 
   7  -4   6        0.00        0.00      0.44 o 
  -7  -3   6        2.47        4.76      1.85 o 
  -6  -3   6        9.39       10.87      2.18 o 
  -5  -3   6        1.27        2.46      1.21 o 
  -4  -3   6      146.73      153.16      3.34 o 
  -3  -3   6      437.30      425.87      6.56 o 
  -2  -3   6      116.73      114.75      3.30 o 
  -1  -3   6       33.92       37.17      1.19 o 
   0  -3   6      663.54      765.38     11.06 o 
   1  -3   6      210.21      202.74      3.40 o 
   2  -3   6      243.83      236.87      3.91 o 
   3  -3   6      877.25      887.85     14.64 o 
   4  -3   6        4.16        4.99      0.60 o 
   5  -3   6       30.29       27.69      1.32 o 
   6  -3   6       15.77       12.39      0.96 o 
   7  -3   6       31.78       28.25      1.37 o 
  -8  -2   6       12.32       12.71      2.54 o 
  -7  -2   6        3.24        3.99      1.63 o 
  -6  -2   6        1.67        0.70      1.15 o 
  -5  -2   6       44.75       41.68      3.02 o 
  -4  -2   6       19.75       22.00      0.83 o 
  -3  -2   6       46.53       42.39      1.13 o 
  -2  -2   6     1004.30     1049.53     16.84 o 
  -1  -2   6      450.27      428.43      9.65 o 
   0  -2   6       11.50       13.65      0.73 o 
   1  -2   6      531.85      532.75      7.84 o 
   2  -2   6        8.51        6.47      0.56 o 
   3  -2   6      236.47      239.95      4.58 o 
   4  -2   6        1.59        1.68      0.58 o 
   6  -2   6       12.86       13.57      1.51 o 
   7  -2   6       27.58       29.07      2.41 o 
  -8  -1   6       49.25       48.15      4.08 o 
  -7  -1   6        0.01        0.57      1.23 o 
  -6  -1   6        1.95        2.40      1.23 o 
  -5  -1   6        8.15       11.11      1.08 o 
  -4  -1   6       83.73       72.53      1.56 o 
  -3  -1   6        9.34       15.79      1.11 o 
  -2  -1   6       71.45       76.12      1.51 o 
  -1  -1   6      413.42      497.93      7.28 o 
   0  -1   6      529.37      588.06      8.52 o 
   1  -1   6        1.55        2.68      0.44 o 
   2  -1   6      492.83      482.16     10.50 o 
   3  -1   6       92.76       98.08      2.97 o 
   4  -1   6       45.23       35.41      1.66 o 
   5  -1   6       72.53       66.83      2.57 o 
   6  -1   6       41.00       41.78      2.12 o 
   7  -1   6       13.82        1.71      0.95 o 
  -9   0   6        0.61        3.73      1.90 o 
  -8   0   6       33.17       35.15      3.47 o 
  -7   0   6       22.86       24.54      2.87 o 
  -6   0   6       29.10       29.78      1.72 o 
  -5   0   6       34.04       31.22      1.82 o 
  -4   0   6      168.74      166.72      2.80 o 
  -3   0   6     1196.12     1256.09     17.60 o 
  -2   0   6      442.13      537.43      7.79 o 
  -1   0   6      844.52      992.03     13.94 o 
   0   0   6      135.79      146.51      4.84 o 
   1   0   6     1431.88     1567.44     31.75 o 
   2   0   6        7.37        8.34      0.54 o 
   3   0   6        0.01        0.00      0.30 o 
   4   0   6       11.85       12.87      0.83 o 
   5   0   6       58.60       64.94      2.50 o 
   6   0   6      282.40      283.10     10.21 o 
   7   0   6       27.78       25.94      2.78 o 
   8   0   6        2.48        3.65      1.49 o 
  -9   1   6        2.52        1.02      1.59 o 
  -8   1   6       15.78       17.73      2.65 o 
  -7   1   6       33.65       32.17      1.90 o 
  -6   1   6        9.75        7.84      1.05 o 
  -5   1   6       19.07       23.69      1.47 o 
  -4   1   6       16.99       18.63      1.67 o 
  -3   1   6      871.32      991.22     13.95 o 
  -2   1   6     2191.76     2343.09     32.37 o 
  -1   1   6      720.55      832.74     14.10 o 
   0   1   6       73.16       66.06      2.06 o 
   1   1   6        4.72        6.95      1.03 o 
   2   1   6       45.44       40.85      1.17 o 
   3   1   6       83.11       81.34      2.04 o 
   4   1   6        2.21        2.95      1.18 o 
   5   1   6       20.45       20.76      2.28 o 
   6   1   6       74.90       69.17      4.11 o 
   7   1   6       11.88       18.73      2.59 o 
  -9   2   6        3.41        2.63      1.68 o 
  -8   2   6        6.42        6.24      1.85 o 
  -7   2   6       14.64       13.73      1.39 o 
  -6   2   6       15.70       15.25      1.36 o 
  -5   2   6      466.01      463.83     15.50 o 
  -4   2   6       26.08       23.72      1.98 o 
  -3   2   6        4.49        5.41      0.35 o 
  -2   2   6      539.66      645.72     13.51 o 
  -1   2   6      771.40      849.06     17.56 o 
   0   2   6      898.81      915.38     56.39 o 
   1   2   6        2.05        4.65      0.37 o 
   2   2   6      249.64      220.63      4.31 o 
   3   2   6       24.78       24.63      1.86 o 
   4   2   6      183.34      193.10      7.48 o 
   5   2   6        1.01        3.91      1.36 o 
   6   2   6        4.69        3.47      1.59 o 
   7   2   6       18.42       23.03      2.89 o 
  -9   3   6        0.31        0.51      1.32 o 
  -8   3   6        5.98        8.30      1.27 o 
  -7   3   6       89.67       87.89      4.68 o 
  -6   3   6       73.56       67.39      3.87 o 
  -5   3   6      401.03      414.09     14.21 o 
  -4   3   6       35.63       39.11      2.65 o 
  -3   3   6      554.26      627.82     13.17 o 
  -2   3   6      123.89      121.39      5.79 o 
  -1   3   6      884.19      902.79     18.72 o 
   0   3   6       21.23       23.82      0.86 o 
   1   3   6      296.29      291.56      5.51 o 
   2   3   6        7.14        5.41      0.73 o 
   3   3   6        2.83        2.66      1.13 o 
   4   3   6      129.46      137.81      6.09 o 
   5   3   6       24.32       29.16      2.87 o 
   6   3   6        4.94        4.34      1.71 o 
  -9   4   6        3.95        2.84      1.01 o 
  -8   4   6       44.02       42.52      3.40 o 
  -7   4   6       78.29       74.76      4.41 o 
  -6   4   6      122.77      123.64      5.88 o 
  -5   4   6       13.37       10.86      1.66 o 
  -4   4   6       47.08       45.38      2.97 o 
  -3   4   6      258.35      245.34      5.76 o 
  -2   4   6       62.64       62.77      2.11 o 
  -1   4   6       42.94       41.67      2.29 o 
   0   4   6       25.60       32.08      1.13 o 
   1   4   6      241.67      225.35      5.80 o 
   2   4   6        1.97        3.08      0.94 o 
   3   4   6       74.53       65.52      3.91 o 
   4   4   6       69.27       71.26      4.34 o 
   5   4   6        4.10        2.57      1.63 o 
   6   4   6        2.93        2.49      1.80 o 
  -9   5   6       20.64       21.28      2.78 o 
  -8   5   6        0.23        1.39      1.09 o 
  -7   5   6       96.88       88.59      5.03 o 
  -6   5   6        6.62        7.16      1.66 o 
  -5   5   6        1.37        1.11      0.86 o 
  -4   5   6      172.10      182.31      7.48 o 
  -3   5   6        0.04        0.20      0.70 o 
  -2   5   6       94.14       83.14      4.15 o 
  -1   5   6      120.54      107.41      2.60 o 
   0   5   6        2.22        1.15      0.41 o 
   1   5   6        0.39        2.20      0.86 o 
   2   5   6       15.18       18.10      2.19 o 
   3   5   6       58.75       63.97      4.08 o 
   4   5   6        3.25        3.40      1.63 o 
   5   5   6        7.37        5.10      1.98 o 
  -9   6   6        6.25        6.62      1.71 o 
  -8   6   6        7.82        7.72      1.88 o 
  -7   6   6       63.07       62.50      4.26 o 
  -6   6   6        1.62        1.59      1.09 o 
  -5   6   6        2.83        3.06      1.28 o 
  -4   6   6      274.76      288.49     10.83 o 
  -3   6   6      140.57      143.79      4.07 o 
  -2   6   6       19.72       17.28      1.27 o 
  -1   6   6        9.71       12.80      0.90 o 
   0   6   6      168.06      157.29      6.41 o 
   1   6   6        5.78       10.19      1.79 o 
   2   6   6       88.92       89.75      4.82 o 
   3   6   6        5.71        5.72      1.46 o 
   4   6   6        0.07        0.83      1.51 o 
  -9   7   6        0.60        1.64      1.16 o 
  -8   7   6       19.83       18.69      2.68 o 
  -7   7   6       31.86       33.54      3.17 o 
  -6   7   6       16.27       11.27      2.12 o 
  -5   7   6        0.81        1.07      1.15 o 
  -4   7   6       19.96       20.07      2.40 o 
  -3   7   6       46.24       52.51      2.39 o 
  -2   7   6       36.48       37.36      1.64 o 
  -1   7   6      121.66      137.57      5.90 o 
   0   7   6       14.27       12.04      1.93 o 
   1   7   6        7.34        8.07      1.72 o 
   2   7   6        0.02        2.01      1.13 o 
   3   7   6       13.22       19.97      2.70 o 
  -8   8   6       16.77       17.69      2.76 o 
  -7   8   6        5.26        9.21      2.25 o 
  -6   8   6        6.85       10.99      2.25 o 
  -5   8   6        3.33        3.57      1.46 o 
  -4   8   6       52.09       53.49      3.77 o 
  -3   8   6       10.90        9.98      1.97 o 
  -2   8   6       11.42       12.45      1.35 o 
  -1   8   6        1.24        5.21      1.38 o 
   0   8   6       13.19       11.47      2.03 o 
   1   8   6       25.30       31.97      2.80 o 
   2   8   6        0.00        0.91      0.95 o 
  -7   9   6       19.49       27.70      3.41 o 
  -6   9   6        1.14        1.47      1.47 o 
  -5   9   6      130.89      121.87      6.48 o 
  -4   9   6        5.95        9.20      2.01 o 
  -3   9   6        0.24        0.48      1.09 o 
  -2   9   6        2.86        5.44      1.47 o 
  -1   9   6        8.34       12.24      2.10 o 
   0   9   6        1.75        4.37      1.33 o 
   1   9   6        4.76        3.95      1.29 o 
  -6  10   6       28.61       27.50      3.40 o 
  -5  10   6       21.93       24.93      3.14 o 
  -4  10   6        0.33        0.89      1.37 o 
  -2  10   6        3.90        4.68      1.38 o 
   0 -10   7        0.20        0.00      0.82 o 
   1 -10   7        3.61        4.47      0.87 o 
   2 -10   7       38.29       40.89      1.90 o 
   3 -10   7        0.16        0.11      0.47 o 
   4 -10   7       36.89       39.65      1.85 o 
   5 -10   7        0.26        1.98      0.83 o 
  -2  -9   7        0.12        0.99      0.86 o 
  -1  -9   7        1.17        1.39      0.84 o 
   0  -9   7        1.46        1.30      0.79 o 
   1  -9   7        4.63        7.71      1.06 o 
   2  -9   7        0.39        1.28      0.48 o 
   3  -9   7       21.41       24.30      1.32 o 
   4  -9   7        6.76        5.97      0.79 o 
   5  -9   7        0.00        0.29      0.67 o 
   6  -9   7       27.29       32.14      1.87 o 
   7  -9   7        0.32        1.36      1.67 o 
  -3  -8   7        6.41        9.27      1.26 o 
  -2  -8   7        0.02        0.00      0.74 o 
  -1  -8   7        0.35        1.87      0.80 o 
   0  -8   7        0.00        0.48      0.61 o 
   1  -8   7        3.71        2.63      0.56 o 
   2  -8   7        0.13        0.00      0.41 o 
   3  -8   7       62.28       63.94      1.91 o 
   4  -8   7      103.10       96.31      2.46 o 
   5  -8   7       12.30        8.81      0.98 o 
   6  -8   7        6.81        8.70      0.97 o 
   7  -8   7        0.07        0.58      0.60 o 
  -4  -7   7       13.27       14.45      1.80 o 
  -3  -7   7        7.74        9.55      1.15 o 
  -2  -7   7       14.87       16.00      1.31 o 
  -1  -7   7      107.70       98.79      2.83 o 
   0  -7   7       19.11       22.90      1.62 o 
   1  -7   7       59.78       55.20      1.86 o 
   2  -7   7        4.83        3.91      0.58 o 
   3  -7   7      102.29       99.06      2.52 o 
   4  -7   7      519.53      485.77      8.95 o 
   5  -7   7       15.44       15.42      1.17 o 
   6  -7   7       52.04       47.66      1.86 o 
   7  -7   7       59.43       53.12      2.04 o 
  -5  -6   7        0.00        0.16      1.32 o 
  -4  -6   7        5.73        4.59      1.04 o 
  -3  -6   7       19.05       21.93      1.39 o 
  -2  -6   7        4.02        4.84      1.58 o 
  -1  -6   7      111.87      102.39      3.09 o 
   0  -6   7        6.76        6.75      0.69 o 
   1  -6   7       69.45       65.98      1.76 o 
   2  -6   7        5.77        7.32      0.75 o 
   3  -6   7       16.49       20.26      1.02 o 
   4  -6   7      110.16      113.15      2.89 o 
   5  -6   7      306.50      300.30      6.00 o 
   6  -6   7      120.79      122.06      3.18 o 
   7  -6   7        4.48        5.22      0.91 o 
   8  -6   7        8.71        9.19      2.31 o 
  -6  -5   7        0.12        0.86      1.51 o 
  -5  -5   7        0.02        0.00      1.16 o 
  -4  -5   7       35.04       35.54      3.15 o 
  -3  -5   7       44.78       34.78      3.36 o 
  -2  -5   7        4.77        3.33      1.07 o 
  -1  -5   7      199.57      205.09      3.74 o 
   0  -5   7      300.91      289.06      4.88 o 
   1  -5   7       24.87       21.79      0.91 o 
   2  -5   7       65.09       54.91      1.49 o 
   3  -5   7       17.73       22.01      0.93 o 
   4  -5   7      169.65      148.56      3.42 o 
   5  -5   7      368.87      342.64      6.61 o 
   6  -5   7       65.85       63.88      2.69 o 
   7  -5   7       10.35       11.08      1.06 o 
   8  -5   7        0.01        0.00      1.26 o 
  -6  -4   7        7.04        4.86      1.84 o 
  -5  -4   7        0.00        0.00      0.91 o 
  -4  -4   7        1.04        1.19      0.56 o 
  -3  -4   7      148.50      145.34      3.31 o 
  -2  -4   7       26.92       23.38      0.95 o 
  -1  -4   7        6.71        6.24      0.63 o 
   0  -4   7      768.62      766.06     11.27 o 
   1  -4   7        6.95        8.29      0.63 o 
   2  -4   7       85.76       84.32      1.88 o 
   3  -4   7       14.74       12.20      1.40 o 
   4  -4   7      158.07      159.59      3.55 o 
   5  -4   7       15.15       16.38      1.45 o 
   6  -4   7       56.11       53.10      1.88 o 
   7  -4   7        1.56        1.11      0.59 o 
   8  -4   7        1.88        0.63      1.15 o 
  -7  -3   7        0.95        1.84      1.66 o 
  -6  -3   7       13.56       13.52      2.37 o 
  -5  -3   7        1.04        1.77      1.12 o 
  -4  -3   7       27.33       21.96      1.09 o 
  -3  -3   7       22.65       18.06      0.95 o 
  -2  -3   7        2.19        1.99      0.37 o 
  -1  -3   7      109.28       99.00      2.01 o 
   0  -3   7      256.93      222.11      3.72 o 
   1  -3   7        2.89        3.11      0.40 o 
   2  -3   7       90.91       97.16      2.01 o 
   3  -3   7       48.28       37.02      1.93 o 
   4  -3   7      170.92      172.44      3.73 o 
   5  -3   7       18.24       19.10      1.11 o 
   6  -3   7       12.04       15.75      1.11 o 
   7  -3   7        0.08        0.00      0.52 o 
   8  -3   7       14.83       19.59      2.39 o 
  -8  -2   7        0.62        0.78      1.41 o 
  -7  -2   7        0.19        0.00      1.15 o 
  -6  -2   7       17.83       23.55      2.71 o 
  -5  -2   7      116.86      113.10      5.49 o 
  -4  -2   7        3.28        2.72      0.45 o 
  -3  -2   7      185.55      181.93      3.17 o 
  -2  -2   7      744.81      814.85     11.77 o 
  -1  -2   7       51.55       74.42     10.38 o 
   0  -2   7       12.82       12.14      0.82 o 
   1  -2   7        2.87        3.92      0.53 o 
   2  -2   7       50.33       51.84      1.78 o 
   3  -2   7       12.52       13.97      0.86 o 
   4  -2   7      185.98      179.99      4.91 o 
   5  -2   7        1.82        0.37      0.56 o 
   6  -2   7        2.07        4.13      0.96 o 
   7  -2   7       30.48       30.20      2.72 o 
   8  -2   7        0.03        0.07      1.24 o 
  -8  -1   7        4.02        4.17      1.80 o 
  -7  -1   7        8.82       10.34      2.16 o 
  -6  -1   7        1.50        2.82      1.26 o 
  -5  -1   7        4.20        2.22      0.83 o 
  -4  -1   7       57.27       60.91      2.46 o 
  -3  -1   7      416.98      437.16      6.58 o 
  -2  -1   7      373.10      417.15      6.26 o 
  -1  -1   7        4.35        3.99      0.37 o 
   0  -1   7     1548.78     1669.88     23.33 o 
   1  -1   7      278.56      246.09      4.59 o 
   2  -1   7      161.59      154.99      4.12 o 
   3  -1   7        2.55        2.83      1.69 o 
   4  -1   7        0.03        0.09      0.39 o 
   5  -1   7       32.59       42.71      2.07 o 
   6  -1   7       39.33       45.13      2.29 o 
   7  -1   7       46.64       49.99      3.64 o 
   8  -1   7       18.62        1.45      1.24 o 
  -8   0   7        3.86        1.54      1.64 o 
  -7   0   7        3.88        7.72      1.89 o 
  -6   0   7       40.93       41.23      2.07 o 
  -5   0   7       48.77       40.63      1.96 o 
  -4   0   7        1.76        4.54      1.02 o 
  -3   0   7       47.27       47.43      1.12 o 
  -2   0   7        3.40        5.45      0.39 o 
  -1   0   7      567.75      686.41      9.87 o 
   0   0   7      337.12      362.50      8.11 o 
   1   0   7        3.01        8.26      0.81 o 
   2   0   7      299.52      314.05     10.31 o 
   3   0   7        1.61        2.29      0.58 o 
   4   0   7      147.01      157.88      6.19 o 
   5   0   7        0.00        0.00      0.60 o 
   6   0   7       13.46       23.21      2.58 o 
   7   0   7       70.62       77.00      4.63 o 
  -9   1   7        0.06        0.00      1.49 o 
  -8   1   7       23.94       24.75      3.10 o 
  -7   1   7       93.58       90.87      3.45 o 
  -6   1   7        7.45        8.76      1.13 o 
  -5   1   7       83.05       74.88      2.77 o 
  -4   1   7       26.80       24.34      1.40 o 
  -3   1   7       57.22       60.33      1.26 o 
  -2   1   7        4.47        0.76      0.23 o 
  -1   1   7        0.69        1.07      0.26 o 
   0   1   7      150.33      167.75      4.26 o 
   1   1   7        0.37        0.29      0.35 o 
   2   1   7       11.97       11.57      0.98 o 
   3   1   7       20.63       18.53      2.29 o 
   4   1   7       17.55       15.63      1.74 o 
   5   1   7        5.33        4.69      1.39 o 
   6   1   7       18.72       21.00      2.63 o 
   7   1   7        0.51        0.63      1.41 o 
  -9   2   7        5.17        3.60      1.76 o 
  -8   2   7       16.33       18.05      2.66 o 
  -7   2   7       38.22       35.77      2.07 o 
  -6   2   7      119.37      108.44      3.73 o 
  -5   2   7      671.84      701.21     22.63 o 
  -4   2   7       11.34       13.18      1.66 o 
  -3   2   7      479.96      511.92      8.45 o 
  -2   2   7       46.63       56.85      1.90 o 
  -1   2   7      483.36      492.10     10.66 o 
   0   2   7        0.95        2.59      0.53 o 
   1   2   7      171.82      175.64      4.58 o 
   2   2   7      331.17      323.06      7.72 o 
   3   2   7      267.74      259.02      6.94 o 
   4   2   7        7.31        7.49      1.73 o 
   5   2   7        1.90        1.28      1.19 o 
   6   2   7        3.86        6.01      1.81 o 
  -9   3   7        1.17        2.57      1.60 o 
  -8   3   7       30.07       27.31      1.98 o 
  -7   3   7        8.23        7.16      1.14 o 
  -6   3   7       57.82       53.31      3.44 o 
  -5   3   7       21.99       18.95      2.07 o 
  -4   3   7       34.39       30.04      2.35 o 
  -3   3   7      945.68     1017.63     20.95 o 
  -2   3   7        5.63        5.55      1.46 o 
  -1   3   7       89.38      104.42      3.04 o 
   0   3   7      598.13      532.37     68.60 o 
   1   3   7       63.52       71.12      2.44 o 
   2   3   7       14.68       16.96      1.22 o 
   3   3   7        7.44       13.28      1.93 o 
   4   3   7        2.33        1.58      1.16 o 
   5   3   7       38.67       45.85      3.56 o 
   6   3   7        0.01        0.35      1.62 o 
  -9   4   7        8.64        7.57      1.34 o 
  -8   4   7       61.07       59.67      4.08 o 
  -7   4   7       13.67       13.24      2.07 o 
  -6   4   7        0.84        1.19      0.91 o 
  -5   4   7       33.85       37.76      2.85 o 
  -4   4   7       37.46       38.95      2.84 o 
  -3   4   7      299.06      313.39      7.24 o 
  -2   4   7        0.63        0.37      0.42 o 
  -1   4   7      248.60      241.38      8.07 o 
   0   4   7      316.78      289.94      6.95 o 
   1   4   7       24.96       23.10      4.05 o 
   2   4   7       59.02       63.48      3.65 o 
   3   4   7       45.01       38.53      2.96 o 
   4   4   7        4.44        5.58      1.68 o 
   5   4   7       12.65       14.19      2.52 o 
  -9   5   7       12.64       14.75      2.33 o 
  -8   5   7        0.11        0.72      0.90 o 
  -7   5   7        1.63        1.82      1.19 o 
  -6   5   7       52.15       53.61      3.70 o 
  -5   5   7       50.39       51.69      3.55 o 
  -4   5   7      616.99      629.38     20.80 o 
  -3   5   7      202.21      200.80      5.12 o 
  -2   5   7       83.54       77.27      3.49 o 
  -1   5   7       87.47       82.44      4.61 o 
   0   5   7       31.59       26.84      1.48 o 
   1   5   7        4.51        2.71      1.08 o 
   2   5   7       22.45       22.72      2.49 o 
   3   5   7        2.62        1.88      1.19 o 
   4   5   7        3.74        5.47      1.96 o 
  -9   6   7        1.50        0.07      1.04 o 
  -8   6   7        2.11        1.67      1.15 o 
  -7   6   7        3.56        4.87      1.50 o 
  -6   6   7       43.09       45.32      3.49 o 
  -5   6   7        5.75        4.04      1.51 o 
  -4   6   7      312.86      312.06     11.74 o 
  -3   6   7        7.68       11.06      2.30 o 
  -2   6   7       69.36       64.80      3.30 o 
  -1   6   7       48.25       50.76      2.19 o 
   0   6   7        7.21       11.27      1.77 o 
   1   6   7       49.19       47.89      3.26 o 
   2   6   7        1.41        3.41      1.24 o 
   3   6   7        2.28        3.26      1.28 o 
   4   6   7        8.30       10.86      2.50 o 
  -8   7   7        2.82        2.11      1.23 o 
  -7   7   7       40.53       43.61      3.64 o 
  -6   7   7        8.59        9.14      2.05 o 
  -5   7   7       10.73        8.67      1.93 o 
  -4   7   7        0.03        0.00      0.93 o 
  -3   7   7       28.82       29.08      2.72 o 
  -2   7   7      461.82      461.66     10.78 o 
  -1   7   7        6.71        7.65      1.49 o 
   0   7   7       20.66       16.93      2.24 o 
   1   7   7        2.42        5.54      1.46 o 
   2   7   7       43.82       47.83      3.53 o 
   3   7   7        3.55        6.63      1.67 o 
  -8   8   7        4.84        6.71      1.77 o 
  -7   8   7        4.35        4.41      1.86 o 
  -6   8   7        6.14        5.70      1.88 o 
  -5   8   7        0.00        1.03      1.25 o 
  -4   8   7       16.94       15.82      2.39 o 
  -3   8   7      123.86       94.60      5.16 o 
  -2   8   7       51.57       54.20      3.43 o 
  -1   8   7        0.32        1.59      1.09 o 
   0   8   7       21.80       16.59      2.32 o 
   1   8   7       12.71       17.56      2.49 o 
  -7   9   7       13.71       14.56      2.78 o 
  -6   9   7        5.25        4.82      1.89 o 
  -5   9   7       10.11       10.73      2.37 o 
  -4   9   7       32.94       32.90      3.22 o 
  -2   9   7        2.61        3.65      1.36 o 
  -1   9   7       10.50       13.23      2.15 o 
   0   9   7        2.04        5.41      1.38 o 
  -5  10   7        3.68        2.84      1.82 o 
   1 -10   8       14.41       15.66      1.41 o 
   2 -10   8        6.60        9.39      1.15 o 
   3 -10   8       38.84       44.74      1.74 o 
   4 -10   8        0.62        1.26      0.56 o 
   5 -10   8        8.81       13.63      1.77 o 
  -1  -9   8        0.24        0.02      0.81 o 
   0  -9   8        0.19        1.90      0.93 o 
   1  -9   8        0.42        0.64      0.77 o 
   2  -9   8        1.31        0.56      0.49 o 
   3  -9   8       15.22       14.92      1.12 o 
   4  -9   8        9.60       12.75      1.04 o 
   5  -9   8        6.71       10.92      1.09 o 
   6  -9   8        2.82        4.55      0.77 o 
  -3  -8   8        1.30        0.51      0.86 o 
  -2  -8   8       28.76       33.58      1.91 o 
  -1  -8   8       14.06       12.95      1.29 o 
   0  -8   8        5.89        7.17      1.05 o 
   1  -8   8        1.72        2.83      0.64 o 
   2  -8   8       20.22       21.08      1.21 o 
   3  -8   8       35.90       33.13      1.41 o 
   4  -8   8       20.00       20.13      1.21 o 
   5  -8   8        8.88        9.97      1.05 o 
   6  -8   8        2.01        2.36      0.65 o 
   7  -8   8        0.50        1.46      0.72 o 
  -4  -7   8        2.85        3.29      1.24 o 
  -3  -7   8        0.33        0.00      0.66 o 
  -2  -7   8       47.94       43.94      1.93 o 
  -1  -7   8        0.16        1.35      0.66 o 
   0  -7   8        5.84        7.83      0.79 o 
   1  -7   8        0.04        0.14      0.41 o 
   2  -7   8       39.89       37.89      1.78 o 
   3  -7   8      157.82      147.74      3.61 o 
   4  -7   8       21.78       17.63      1.24 o 
   5  -7   8        1.58        2.99      0.72 o 
   6  -7   8        5.73        5.07      0.86 o 
   7  -7   8       27.35       29.59      1.87 o 
  -5  -6   8        0.05        0.68      1.42 o 
  -4  -6   8        0.52        1.59      0.57 o 
  -3  -6   8        0.04        0.15      0.63 o 
  -2  -6   8        4.97        5.91      0.87 o 
  -1  -6   8       12.36       10.12      0.99 o 
   0  -6   8        5.79        7.17      0.74 o 
   1  -6   8       63.22       59.68      1.97 o 
   2  -6   8      235.87      214.56      3.98 o 
   3  -6   8       11.33       11.69      0.86 o 
   4  -6   8      251.19      252.20      5.27 o 
   5  -6   8      117.75      105.20      2.90 o 
   6  -6   8       28.02       26.18      1.47 o 
   7  -6   8        2.68        2.06      0.82 o 
   8  -6   8        0.13        0.00      1.26 o 
  -6  -5   8        8.23        9.97      2.44 o 
  -5  -5   8       10.75       14.73      2.57 o 
  -4  -5   8        1.99        2.77      0.75 o 
  -3  -5   8        0.03        0.67      0.45 o 
  -2  -5   8        3.59        4.30      0.74 o 
  -1  -5   8       32.07       29.53      1.16 o 
   0  -5   8      133.81      131.85      2.72 o 
   1  -5   8       15.95       17.14      0.89 o 
   2  -5   8        0.14        0.74      0.33 o 
   3  -5   8        4.36        4.22      0.52 o 
   4  -5   8      212.20      196.50      4.29 o 
   5  -5   8        1.28        3.17      0.86 o 
   6  -5   8       59.08       57.01      2.22 o 
   7  -5   8        0.11        0.41      0.61 o 
   8  -5   8        0.99        2.25      1.60 o 
  -6  -4   8        0.02        0.99      1.41 o 
  -5  -4   8       19.13       19.26      2.57 o 
  -4  -4   8        0.58        1.92      0.64 o 
  -3  -4   8        6.54        8.34      0.83 o 
  -2  -4   8       12.42        7.42      1.28 o 
  -1  -4   8       10.19       11.93      0.76 o 
   0  -4   8       12.58       12.29      0.75 o 
   1  -4   8       11.21       15.00      0.79 o 
   2  -4   8       62.03       68.50      2.05 o 
   3  -4   8      207.73      213.12      4.43 o 
   4  -4   8       45.80       41.42      1.55 o 
   5  -4   8      284.06      274.40      5.59 o 
   6  -4   8       10.88       13.95      1.14 o 
   7  -4   8        8.99       10.44      1.05 o 
   8  -4   8        0.65        1.16      0.64 o 
  -7  -3   8        5.74        3.57      1.82 o 
  -6  -3   8        3.77        4.93      1.72 o 
  -5  -3   8        3.20        6.75      1.67 o 
  -4  -3   8       96.54       86.46      2.36 o 
  -3  -3   8       58.60       52.50      1.43 o 
  -2  -3   8       70.10       67.87      2.45 o 
  -1  -3   8      247.30      242.34      4.08 o 
   0  -3   8      533.23      545.46      8.23 o 
   1  -3   8       13.70       11.63      0.66 o 
   2  -3   8      228.33      220.61      3.81 o 
   3  -3   8      524.55      499.71      8.88 o 
   4  -3   8       22.56       22.48      1.14 o 
   5  -3   8      132.52      120.00      3.07 o 
   6  -3   8      101.53      103.03      3.45 o 
   7  -3   8        6.46        2.38      1.14 o 
   8  -3   8        0.70        0.93      1.29 o 
  -7  -2   8       19.21       24.28      3.05 o 
  -6  -2   8       10.01        8.90      1.98 o 
  -5  -2   8        2.63        1.77      1.19 o 
  -4  -2   8      140.42      134.94      2.61 o 
  -3  -2   8        0.98        1.02      0.46 o 
  -2  -2   8       11.69        9.13      0.59 o 
  -1  -2   8     1293.91     1339.24     28.54 o 
   0  -2   8       18.68       22.11      0.80 o 
   1  -2   8        0.38        1.10      0.33 o 
   2  -2   8      478.93      432.58      7.72 o 
   3  -2   8       57.86       53.66      1.71 o 
   4  -2   8      124.01      117.06      5.44 o 
   5  -2   8       22.91       22.67      1.64 o 
   6  -2   8       45.58       50.70      2.48 o 
   7  -2   8       37.32       39.90      3.27 o 
  -8  -1   8        7.96        7.04      2.10 o 
  -7  -1   8       20.67       21.62      2.80 o 
  -6  -1   8       68.17       67.14      4.21 o 
  -5  -1   8       28.03       24.58      1.53 o 
  -4  -1   8       19.05       16.72      1.77 o 
  -3  -1   8        0.94        1.88      0.46 o 
  -2  -1   8        0.76        1.41      0.36 o 
  -1  -1   8      562.61      645.28      9.45 o 
   0  -1   8       99.36      100.61      1.94 o 
   1  -1   8       36.62       41.36      1.36 o 
   2  -1   8       28.56       28.14      1.45 o 
   3  -1   8       13.53       14.33      1.21 o 
   4  -1   8      488.12      491.89     15.56 o 
   5  -1   8      302.75      287.17      7.43 o 
   6  -1   8       13.50       17.99      2.40 o 
   7  -1   8        3.44        4.21      1.63 o 
  -8   0   8      116.23      113.85      6.56 o 
  -7   0   8        4.19        3.71      1.59 o 
  -6   0   8       17.01       17.49      1.50 o 
  -5   0   8      102.47       93.23      3.27 o 
  -4   0   8       10.05        8.94      1.00 o 
  -3   0   8        0.21        1.45      0.30 o 
  -2   0   8       76.88       83.83      1.98 o 
  -1   0   8      505.39      511.03      7.57 o 
   0   0   8      289.99      294.97      6.93 o 
   1   0   8      285.18      296.76      7.04 o 
   2   0   8       12.32       10.80      1.11 o 
   4   0   8        0.02        0.00      0.53 o 
   5   0   8      323.02      333.91      8.38 o 
   6   0   8        9.03        9.14      1.96 o 
   7   0   8       10.64       13.74      2.48 o 
  -8   1   8       12.99       13.06      2.55 o 
  -7   1   8       25.78       33.41      2.03 o 
  -6   1   8       44.68       44.55      2.23 o 
  -5   1   8        0.03        0.00      0.53 o 
  -4   1   8       97.12      102.70      4.69 o 
  -3   1   8       38.45       36.93      0.98 o 
  -2   1   8        2.95        2.22      0.32 o 
  -1   1   8       13.36       10.26      0.53 o 
   0   1   8      107.80      103.81      3.88 o 
   1   1   8       58.76       59.07      2.19 o 
   2   1   8      135.28       86.79      4.08 o 
   3   1   8       27.28       22.54      1.82 o 
   4   1   8       59.44       70.78      3.75 o 
   5   1   8       35.44       33.28      2.88 o 
   6   1   8       22.49       31.24      3.19 o 
   7   1   8       19.74       22.77      3.10 o 
  -9   2   8        1.52        3.83      1.75 o 
  -8   2   8        6.61        7.35      1.98 o 
  -7   2   8        0.00        0.43      0.68 o 
  -6   2   8      127.08      132.00      4.32 o 
  -5   2   8       10.25        5.89      0.93 o 
  -4   2   8      227.78      237.38      6.23 o 
  -3   2   8       42.28       36.53      1.31 o 
  -2   2   8       57.44       46.61      1.37 o 
  -1   2   8       13.94       17.54      1.43 o 
   0   2   8        4.62        3.86      1.34 o 
   1   2   8      663.49      670.26     19.86 o 
   2   2   8      226.24      228.42      5.85 o 
   3   2   8       40.33       45.27      3.58 o 
   4   2   8      104.20      103.95      5.16 o 
   5   2   8       13.68       12.81      2.22 o 
   6   2   8       22.39       32.68      3.44 o 
  -9   3   8        0.32        0.29      1.42 o 
  -8   3   8        1.96        0.58      0.81 o 
  -7   3   8       78.56       79.19      3.29 o 
  -6   3   8       20.71       18.65      2.23 o 
  -5   3   8      179.27      184.42      7.72 o 
  -4   3   8      125.28      116.88      5.44 o 
  -3   3   8       46.66       50.84      1.88 o 
  -2   3   8       62.52       59.26      3.20 o 
  -1   3   8       32.66       35.70      2.24 o 
   1   3   8      134.76      148.39      4.37 o 
   2   3   8      146.81      136.19      5.37 o 
   3   3   8       45.19       37.22      2.85 o 
   4   3   8        0.40        0.00      1.04 o 
   5   3   8       48.28       53.77      4.05 o 
  -9   4   8        0.41        2.44      0.92 o 
  -8   4   8       15.61       15.89      1.70 o 
  -7   4   8       11.63       16.79      2.32 o 
  -6   4   8        3.91        5.14      1.42 o 
  -5   4   8       23.00       22.41      2.42 o 
  -4   4   8       24.78       25.74      2.46 o 
  -3   4   8      162.50      164.03      4.35 o 
  -2   4   8       18.89       14.52      1.12 o 
  -1   4   8       10.17        7.76      0.90 o 
   0   4   8        0.56        0.44      0.44 o 
   1   4   8        0.17        0.31      0.47 o 
   2   4   8       13.89       16.83      2.14 o 
   3   4   8       40.95       32.02      2.68 o 
   4   4   8        2.71        0.63      1.38 o 
   5   4   8        0.44        0.00      1.37 o 
  -9   5   8        0.00        0.51      0.87 o 
  -8   5   8        0.10        0.90      0.91 o 
  -7   5   8      104.19      101.87      5.70 o 
  -6   5   8        1.98        2.27      1.19 o 
  -5   5   8        0.02        0.12      1.07 o 
  -4   5   8      185.17      165.44      7.33 o 
  -3   5   8       28.99       33.29      2.76 o 
  -2   5   8       40.44       39.77      2.93 o 
  -1   5   8      117.39      106.10      3.40 o 
   0   5   8      116.58      128.43      3.93 o 
   1   5   8       46.77       42.32      3.02 o 
   2   5   8        5.88       12.20      2.10 o 
   3   5   8        0.58        1.88      1.09 o 
   4   5   8        4.54        1.16      1.59 o 
  -8   6   8        0.01        0.34      0.95 o 
  -7   6   8       22.21       18.81      2.63 o 
  -6   6   8       16.03       16.49      2.46 o 
  -5   6   8       33.05       32.62      3.01 o 
  -4   6   8      147.50      144.01      6.75 o 
  -3   6   8       68.82       66.88      4.07 o 
  -2   6   8      169.87      163.50      6.26 o 
  -1   6   8      603.49      581.57     13.13 o 
   0   6   8       97.30      102.50      5.01 o 
   1   6   8        7.47       10.06      1.90 o 
   2   6   8       12.16       18.50      2.53 o 
   3   6   8       50.20       54.08      3.90 o 
  -8   7   8        0.41        1.82      1.08 o 
  -7   7   8       10.70        9.89      2.02 o 
  -6   7   8        6.48        3.96      1.64 o 
  -5   7   8        2.09        4.65      1.59 o 
  -4   7   8        8.29       11.73      2.14 o 
  -3   7   8       46.26       45.58      3.45 o 
  -2   7   8       29.30       29.13      2.53 o 
  -1   7   8       71.92       66.90      3.88 o 
   0   7   8        2.12        5.50      1.56 o 
   1   7   8        6.99        8.76      1.84 o 
   2   7   8        0.20        0.00      0.82 o 
  -7   8   8        0.00        0.00      1.26 o 
  -6   8   8        1.43        3.44      1.72 o 
  -5   8   8        0.24        2.05      1.46 o 
  -4   8   8       32.61       37.79      3.44 o 
  -3   8   8       21.32        6.63      1.50 o 
  -2   8   8        8.82       10.32      1.79 o 
  -1   8   8       17.05       22.77      2.62 o 
   0   8   8        2.11        4.80      1.21 o 
   1   8   8        4.88        6.71      1.66 o 
  -6   9   8        3.63        4.11      1.96 o 
  -5   9   8       29.72       32.19      3.55 o 
  -4   9   8       33.74       35.97      3.49 o 
  -1   9   8        2.56        3.09      1.17 o 
   2 -10   9       25.72       32.25      1.93 o 
   3 -10   9        1.60        3.01      0.70 o 
  -1  -9   9       13.29       15.55      1.54 o 
   0  -9   9       12.61       11.02      1.32 o 
   1  -9   9       15.38       23.38      1.70 o 
   2  -9   9        5.45       10.31      0.97 o 
   3  -9   9        5.82        6.67      0.80 o 
   4  -9   9       34.20       36.79      1.54 o 
   5  -9   9        0.73        2.42      0.64 o 
  -2  -8   9       26.33       26.71      2.05 o 
  -1  -8   9       24.91       26.12      1.68 o 
   0  -8   9       32.50       36.10      1.81 o 
   1  -8   9        3.14        4.39      0.75 o 
   2  -8   9       68.75       65.45      2.00 o 
   3  -8   9        3.31        3.16      0.86 o 
   4  -8   9       19.92       19.85      1.23 o 
   5  -8   9       21.21       24.07      1.52 o 
   6  -8   9        8.28        7.69      0.93 o 
  -3  -7   9       24.74       27.19      1.72 o 
  -2  -7   9       43.25       43.36      1.93 o 
  -1  -7   9       19.82       20.10      1.42 o 
   0  -7   9        0.12        0.09      0.45 o 
   1  -7   9        7.37       11.57      1.05 o 
   2  -7   9        0.38        0.37      0.45 o 
   3  -7   9        0.24        0.35      0.42 o 
   4  -7   9       37.67       37.85      2.09 o 
   5  -7   9      114.25      116.01      3.21 o 
   6  -7   9        1.75        1.66      0.66 o 
   7  -7   9        3.34        5.00      0.82 o 
  -4  -6   9        0.20        0.00      0.70 o 
  -3  -6   9       20.10       22.55      1.47 o 
  -2  -6   9       11.08       13.99      1.17 o 
  -1  -6   9       41.23       41.14      1.47 o 
   0  -6   9       34.53       39.74      1.63 o 
   1  -6   9       72.87       64.29      1.84 o 
   2  -6   9      164.87      150.26      3.11 o 
   3  -6   9       27.38       26.44      1.26 o 
   4  -6   9        6.52        7.43      0.88 o 
   5  -6   9        3.63        3.85      0.72 o 
   6  -6   9       86.07       79.10      2.58 o 
   7  -6   9        4.07        3.81      0.79 o 
  -5  -5   9        0.16        0.50      1.37 o 
  -4  -5   9        3.15        2.13      0.77 o 
  -3  -5   9       35.11       13.43      1.16 o 
  -2  -5   9        3.97        4.45      0.77 o 
  -1  -5   9       54.73       58.19      4.20 o 
   0  -5   9       17.70       18.25      0.98 o 
   1  -5   9      310.37      280.26      4.87 o 
   2  -5   9        8.21        7.33      0.68 o 
   3  -5   9       32.02       28.57      1.12 o 
   4  -5   9        9.79        8.35      0.88 o 
   5  -5   9        0.69        0.27      0.53 o 
   6  -5   9        0.63        0.68      0.57 o 
   7  -5   9        7.67        6.70      0.94 o 
  -6  -4   9        3.64        4.30      1.71 o 
  -5  -4   9       31.96       39.35      3.35 o 
  -4  -4   9       56.57       53.69      1.90 o 
  -3  -4   9        2.76        3.47      0.66 o 
  -2  -4   9      179.32      153.79      8.04 o 
  -1  -4   9      300.68      314.84      5.26 o 
   0  -4   9       21.90       24.80      1.00 o 
   1  -4   9       19.50       17.19      0.86 o 
   2  -4   9       27.75       30.73      1.30 o 
   3  -4   9       42.56       40.10      1.66 o 
   4  -4   9       11.99        8.78      0.86 o 
   5  -4   9       10.50       11.91      1.05 o 
   6  -4   9       83.08       73.44      2.42 o 
   7  -4   9        6.42        8.19      1.02 o 
  -7  -3   9        2.11        1.68      1.62 o 
  -6  -3   9        2.20        0.42      1.28 o 
  -5  -3   9       11.05        9.32      1.88 o 
  -4  -3   9        5.06        4.78      1.38 o 
  -3  -3   9       65.77       68.91      1.97 o 
  -2  -3   9      437.44      364.37      9.96 o 
  -1  -3   9        8.15        8.77      0.65 o 
   0  -3   9       27.58       23.06      0.90 o 
   1  -3   9        4.49        3.22      0.76 o 
   2  -3   9      111.75       96.63      2.52 o 
   3  -3   9       59.15       62.48      1.96 o 
   4  -3   9       16.84       12.93      1.01 o 
   5  -3   9      112.72       99.74      2.81 o 
   6  -3   9       28.36       31.78      2.13 o 
   7  -3   9        2.26        4.56      0.97 o 
  -7  -2   9        4.03        5.36      1.98 o 
  -6  -2   9        3.82        4.22      1.56 o 
  -5  -2   9       60.58       54.57      3.66 o 
  -4  -2   9        0.40        0.66      0.45 o 
  -3  -2   9       58.25       48.91      2.38 o 
  -2  -2   9        7.13        5.31      0.52 o 
  -1  -2   9      134.25      120.16      6.40 o 
   0  -2   9        1.32        1.17      0.30 o 
   1  -2   9      117.31      115.88      2.74 o 
   2  -2   9       47.58       45.80      1.59 o 
   3  -2   9      156.30      159.99      3.63 o 
   4  -2   9        6.04        6.26      0.78 o 
   5  -2   9       10.75       15.99      2.19 o 
   6  -2   9        4.32        4.51      1.69 o 
  -8  -1   9        7.76       10.14      2.49 o 
  -7  -1   9       17.84       16.03      2.55 o 
  -6  -1   9        0.23        0.00      0.95 o 
  -5  -1   9       62.44       56.03      2.45 o 
  -4  -1   9       41.17       40.39      1.93 o 
  -3  -1   9       23.46       36.77      1.10 o 
  -2  -1   9        0.79        0.84      0.31 o 
  -1  -1   9      156.16      144.70      2.64 o 
   0  -1   9       60.89       66.13      1.83 o 
   1  -1   9       40.26       34.14      2.60 o 
   2  -1   9       20.07       23.04      1.41 o 
   3  -1   9       16.74       15.33      1.32 o 
   4  -1   9      301.92      278.87      7.20 o 
   5  -1   9      138.67      147.14      4.65 o 
   6  -1   9        0.51        0.00      1.00 o 
   7  -1   9        2.31        2.20      1.54 o 
  -8   0   9       66.13       67.37      4.85 o 
  -7   0   9       17.64       18.33      2.68 o 
  -6   0   9       27.92       33.88      2.63 o 
  -5   0   9      210.10      171.43     20.01 o 
  -4   0   9        0.05        0.34      0.64 o 
  -3   0   9      180.76      187.88      3.23 o 
  -2   0   9       15.82       16.57      0.69 o 
  -1   0   9      131.32      130.31      5.43 o 
   0   0   9       55.50       54.54      1.67 o 
   1   0   9        0.01        0.82      0.43 o 
   2   0   9        5.45        4.57      0.80 o 
   3   0   9        4.58        4.34      1.22 o 
   4   0   9      841.60      852.97     18.66 o 
   5   0   9        1.16        2.49      1.37 o 
   6   0   9       13.16       13.70      2.40 o 
   7   0   9        2.54        3.34      1.72 o 
  -8   1   9        0.45        2.10      1.62 o 
  -7   1   9        4.02        2.95      1.25 o 
  -6   1   9       34.82       34.56      3.22 o 
  -5   1   9      334.49      313.29      8.07 o 
  -4   1   9      125.72      117.05      5.13 o 
  -3   1   9        0.00        0.00      0.25 o 
  -2   1   9       17.17       15.73      1.53 o 
  -1   1   9       19.79       21.78      1.86 o 
   0   1   9      437.75      453.63     11.28 o 
   1   1   9        2.64        7.06      1.33 o 
   2   1   9       87.40       85.54      4.14 o 
   3   1   9      320.29      313.51      7.84 o 
   4   1   9       66.85       71.74      2.93 o 
   5   1   9       27.89       38.55      3.22 o 
   6   1   9        0.12        0.00      1.24 o 
  -8   2   9        0.36        0.00      0.95 o 
  -7   2   9        8.30        6.62      1.19 o 
  -6   2   9       13.20       14.47      3.75 o 
  -5   2   9       14.23       16.08      1.40 o 
  -4   2   9      102.59       98.23      3.28 o 
  -3   2   9       17.28       16.63      1.15 o 
  -2   2   9      434.66      419.64      9.44 o 
  -1   2   9       99.34      106.52      3.22 o 
   0   2   9      387.02      375.51     12.84 o 
   1   2   9        0.66        0.49      0.40 o 
   2   2   9        0.72        0.52      0.51 o 
   3   2   9       55.73       57.37      5.17 o 
   4   2   9        0.24        0.00      1.11 o 
   5   2   9       35.06       37.11      3.25 o 
   6   2   9        1.49        0.82      1.49 o 
  -8   3   9       26.27       28.01      2.16 o 
  -7   3   9      107.54      112.79      4.15 o 
  -6   3   9        1.35        1.14      0.68 o 
  -5   3   9      154.40      170.82      7.44 o 
  -4   3   9      187.55      187.81      7.78 o 
  -3   3   9      223.93      227.43      8.88 o 
  -2   3   9        3.09        2.07      0.64 o 
  -1   3   9      101.00      103.92      3.23 o 
   0   3   9      108.39      105.19      3.31 o 
   1   3   9        5.93        8.85      1.28 o 
   2   3   9      365.32      354.41      8.63 o 
   3   3   9       77.40       87.84      4.72 o 
   4   3   9       21.64       15.24      2.36 o 
   5   3   9        0.27        0.12      1.42 o 
  -8   4   9        8.54       14.25      1.69 o 
  -7   4   9       25.89       21.94      2.71 o 
  -6   4   9        3.68        5.83      1.62 o 
  -5   4   9      133.04      114.16      5.75 o 
  -4   4   9        1.02        0.00      0.93 o 
  -3   4   9       64.29       61.91      3.79 o 
  -2   4   9      109.70       99.96      3.17 o 
  -1   4   9       21.76       17.08      1.30 o 
   0   4   9      124.47      114.96      3.61 o 
   1   4   9       40.00       36.29      2.12 o 
   2   4   9      195.88      185.79      7.62 o 
   3   4   9        9.92       12.72      2.03 o 
   4   4   9       18.71       24.49      3.14 o 
  -8   5   9        0.55        1.21      1.04 o 
  -7   5   9        0.27        0.00      0.81 o 
  -6   5   9        5.50        7.86      1.88 o 
  -5   5   9       99.60      100.69      5.55 o 
  -4   5   9        7.67        8.05      1.79 o 
  -3   5   9      491.81      468.77     16.29 o 
  -2   5   9       87.88       88.85      3.04 o 
  -1   5   9        1.10        0.36      0.52 o 
   0   5   9      113.78      105.84      4.27 o 
   1   5   9       30.04       31.92      2.66 o 
   2   5   9        8.54       12.43      2.03 o 
   3   5   9        0.01        0.00      0.60 o 
   4   5   9       14.48       18.26      2.97 o 
  -8   6   9        0.01        1.04      0.99 o 
  -7   6   9        2.62        5.92      1.62 o 
  -6   6   9        2.95        1.66      1.37 o 
  -5   6   9        4.87        7.59      1.98 o 
  -4   6   9       17.67       23.33      2.67 o 
  -3   6   9       47.60       45.06      3.43 o 
  -2   6   9        3.53        3.93      1.14 o 
  -1   6   9       23.46       22.18      1.65 o 
   0   6   9      148.66      133.73      6.07 o 
   1   6   9        3.94        3.22      1.28 o 
   2   6   9        1.47        0.00      0.96 o 
   3   6   9       13.66       23.20      2.96 o 
  -8   7   9        1.46        2.74      1.28 o 
  -7   7   9        0.09        0.82      0.96 o 
  -6   7   9       17.77       21.90      3.01 o 
  -5   7   9        5.10        4.24      1.75 o 
  -4   7   9        6.58        9.14      1.98 o 
  -3   7   9        2.01        0.34      1.15 o 
  -2   7   9        8.83        9.16      1.99 o 
  -1   7   9        0.65        0.68      0.94 o 
   0   7   9        0.20        1.23      1.03 o 
   1   7   9        0.86        1.30      1.07 o 
   2   7   9        0.41        1.03      0.99 o 
  -7   8   9        0.02        0.00      1.21 o 
  -6   8   9        8.79        7.30      2.16 o 
  -5   8   9       18.77       21.49      3.06 o 
  -4   8   9        4.75        6.40      1.90 o 
  -3   8   9       21.63        0.65      0.91 o 
  -1   8   9        0.26        0.00      0.96 o 
   0   8   9        8.37        9.81      1.85 o 
  -5   9   9       24.23       34.85      3.82 o 
  -4   9   9        0.92        3.04      1.79 o 
   0  -9  10       14.60       16.39      1.70 o 
   1  -9  10       10.63       11.02      1.33 o 
   2  -9  10       10.64       12.73      1.05 o 
   3  -9  10       24.01       28.68      1.67 o 
   4  -9  10       12.85       15.56      1.19 o 
  -2  -8  10        2.32        3.94      1.08 o 
  -1  -8  10        0.45        1.47      0.84 o 
   0  -8  10       17.21       18.50      1.50 o 
   1  -8  10       13.77       16.61      1.20 o 
   2  -8  10       29.47       29.27      1.42 o 
   3  -8  10        1.39        2.37      0.77 o 
   4  -8  10        5.87        6.65      0.91 o 
   5  -8  10        4.75        5.53      0.84 o 
   6  -8  10       61.56       61.37      2.36 o 
  -3  -7  10        7.00        8.39      1.18 o 
  -2  -7  10        1.09        0.00      0.72 o 
  -1  -7  10       34.87       39.81      1.82 o 
   0  -7  10        0.12        0.16      0.45 o 
   1  -7  10       15.38       14.86      1.07 o 
   2  -7  10        0.61        0.68      0.64 o 
   3  -7  10       17.75       15.99      1.24 o 
   4  -7  10        3.65        2.83      0.69 o 
   5  -7  10       27.07       29.86      1.57 o 
   6  -7  10       13.82       17.12      1.89 o 
  -4  -6  10        3.11        5.34      2.03 o 
  -3  -6  10       32.42       31.27      1.74 o 
  -2  -6  10        0.20        0.79      0.66 o 
  -1  -6  10       16.22       17.47      1.25 o 
   0  -6  10       55.85       54.61      1.73 o 
   1  -6  10      130.97      128.53      2.88 o 
   2  -6  10        0.22        0.19      0.45 o 
   3  -6  10       19.29       16.94      1.36 o 
   4  -6  10        0.05        1.26      0.57 o 
   5  -6  10        6.36        7.58      0.96 o 
   6  -6  10       16.22       20.78      1.48 o 
   7  -6  10        1.10        2.68      0.73 o 
  -5  -5  10        0.27        0.27      1.45 o 
  -4  -5  10       86.16       83.63      5.04 o 
  -3  -5  10       46.84       50.01      2.98 o 
  -2  -5  10       12.26       15.48      2.73 o 
  -1  -5  10      104.80      108.40      2.51 o 
   0  -5  10      121.92      118.00      2.63 o 
   1  -5  10        3.73        3.78      0.61 o 
   2  -5  10        5.52        6.53      0.85 o 
   3  -5  10       23.20       20.02      1.29 o 
   4  -5  10       28.13       27.57      1.41 o 
   5  -5  10       12.97       11.22      1.12 o 
   6  -5  10        5.19        5.19      0.85 o 
   7  -5  10       10.03       11.61      1.49 o 
  -6  -4  10        2.90        2.10      1.64 o 
  -5  -4  10        1.47        2.15      1.56 o 
  -4  -4  10      164.95      168.31      7.61 o 
  -3  -4  10        4.26        2.77      1.23 o 
  -2  -4  10      208.37      205.57      5.70 o 
  -1  -4  10     1008.66      992.32     14.59 o 
   0  -4  10      100.67      101.45      2.28 o 
   1  -4  10       58.90       54.33      1.96 o 
   2  -4  10      164.32      150.51      3.57 o 
   3  -4  10       20.32       19.56      1.24 o 
   4  -4  10       25.22       24.85      1.38 o 
   5  -4  10       77.39       65.22      2.26 o 
   6  -4  10        0.17        0.93      0.58 o 
   7  -4  10        6.36        7.61      0.96 o 
  -6  -3  10        8.83        9.72      2.24 o 
  -5  -3  10        1.47        0.00      1.19 o 
  -3  -3  10       39.99       48.71      1.79 o 
  -2  -3  10      182.05      176.96      3.33 o 
  -1  -3  10      109.36      100.04      2.20 o 
   0  -3  10       92.53       98.25      3.39 o 
   1  -3  10       24.92       21.53      1.17 o 
   2  -3  10       36.52       40.23      1.57 o 
   3  -3  10       70.02       59.92      1.99 o 
   4  -3  10        4.33        5.83      0.80 o 
   5  -3  10       79.48       76.36      2.94 o 
   6  -3  10        5.75        5.92      1.18 o 
   7  -3  10        0.08        0.71      0.61 o 
  -7  -2  10       13.81       17.92      2.88 o 
  -6  -2  10        8.68       10.57      2.18 o 
  -5  -2  10        0.65        0.27      1.04 o 
  -4  -2  10       48.18       41.52      2.71 o 
  -3  -2  10       52.13       53.56      1.49 o 
  -2  -2  10      385.60      370.48      5.93 o 
  -1  -2  10       74.63       73.88      3.94 o 
   0  -2  10       91.23       81.46      2.94 o 
   1  -2  10       32.01       33.31      1.34 o 
   2  -2  10      160.54      137.27      3.27 o 
   3  -2  10       41.02       40.13      1.61 o 
   4  -2  10        4.14        3.37      0.71 o 
   5  -2  10       12.97       13.95      1.18 o 
   6  -2  10       57.22       63.36      2.72 o 
   7  -2  10        8.10       13.16      1.50 o 
  -7  -1  10       49.59       48.86      4.00 o 
  -6  -1  10       57.52       56.78      3.96 o 
  -5  -1  10        6.60        3.93      0.88 o 
  -4  -1  10       90.93       79.33      2.93 o 
  -3  -1  10        0.51        0.99      0.37 o 
  -2  -1  10      538.91      547.10      9.41 o 
  -1  -1  10        1.64        1.44      0.41 o 
   0  -1  10        0.11        0.60      0.38 o 
   1  -1  10        1.00        0.35      0.41 o 
   2  -1  10       40.26       37.38      1.49 o 
   3  -1  10        0.98        0.56      0.58 o 
   4  -1  10        5.46        4.18      1.02 o 
   5  -1  10      116.42      118.78      4.10 o 
   6  -1  10       77.67       73.99      4.51 o 
  -8   0  10        0.73        0.93      1.68 o 
  -7   0  10       70.17       75.05      4.85 o 
  -6   0  10       24.13       21.87      2.33 o 
  -5   0  10        0.37        1.37      0.68 o 
  -4   0  10      144.15      142.06      4.33 o 
  -3   0  10        3.41        3.19      0.45 o 
  -2   0  10       19.77       21.36      0.99 o 
  -1   0  10       12.45        9.47      0.83 o 
   0   0  10        5.45        5.16      1.02 o 
   1   0  10        1.26        1.59      1.12 o 
   2   0  10        0.75        1.49      0.61 o 
   3   0  10       36.58       36.94      2.76 o 
   4   0  10       35.34       38.75      2.20 o 
   5   0  10       62.29       63.20      4.11 o 
   6   0  10        1.21        1.06      1.51 o 
  -8   1  10        0.10        0.27      1.50 o 
  -7   1  10        0.93        1.52      0.84 o 
  -6   1  10        2.38        4.24      0.97 o 
  -5   1  10        3.77        4.79      1.00 o 
  -4   1  10        2.00        2.21      0.66 o 
  -3   1  10       58.69       54.47      3.34 o 
  -2   1  10       61.09       60.08      1.71 o 
  -1   1  10       24.08       23.87      2.19 o 
   0   1  10       49.13       45.86      2.33 o 
   1   1  10      130.92      119.35      3.73 o 
   2   1  10      432.09      422.48      9.99 o 
   3   1  10       33.01       36.86      2.02 o 
   4   1  10       20.96       23.66      2.71 o 
   5   1  10        0.56        0.00      1.32 o 
   6   1  10       16.89       23.24      3.13 o 
  -8   2  10        5.41        6.55      1.25 o 
  -7   2  10        1.80        1.02      1.80 o 
  -6   2  10       28.30       20.86      1.92 o 
  -5   2  10        1.77        1.95      0.73 o 
  -4   2  10       80.48       67.69      4.00 o 
  -3   2  10      158.85      168.23      7.10 o 
  -2   2  10        3.35        3.92      0.75 o 
  -1   2  10       21.61       23.39      2.04 o 
   0   2  10      148.51      135.25      4.02 o 
   1   2  10        8.44        9.72      1.12 o 
   2   2  10       24.60       26.95      1.72 o 
   3   2  10      187.81      173.15      5.13 o 
   4   2  10        0.37        1.73      1.29 o 
   5   2  10       18.04       17.05      2.76 o 
  -8   3  10        4.79        6.21      1.29 o 
  -7   3  10        4.89        6.46      1.25 o 
  -6   3  10       45.53       46.92      3.37 o 
  -5   3  10       21.88       26.58      2.58 o 
  -4   3  10      194.81      189.37      8.04 o 
  -3   3  10       45.24       39.96      3.05 o 
  -2   3  10       65.65       68.17      2.50 o 
  -1   3  10       23.63       24.01      1.45 o 
   0   3  10        6.08        5.94      1.00 o 
   1   3  10        9.75       12.53      1.26 o 
   2   3  10       10.25       10.10      1.24 o 
   3   3  10       92.34       85.61      4.73 o 
   4   3  10        9.43        9.19      2.12 o 
   5   3  10       41.65       55.51      4.31 o 
  -8   4  10        6.70        6.24      1.26 o 
  -7   4  10        4.93        5.70      1.16 o 
  -6   4  10        0.02        0.56      1.02 o 
  -5   4  10       37.35       30.08      2.83 o 
  -4   4  10      435.48      421.26     15.15 o 
  -3   4  10       10.19       13.75      2.10 o 
  -2   4  10        0.48        0.60      0.53 o 
  -1   4  10      181.94      166.40      7.01 o 
   0   4  10        1.98        2.83      0.76 o 
   1   4  10       46.66       49.85      2.33 o 
   2   4  10        4.72        4.67      1.43 o 
   3   4  10       18.95       19.72      2.57 o 
   4   4  10        0.31        0.00      1.06 o 
  -8   5  10        0.42        1.66      0.82 o 
  -7   5  10        2.58        1.81      1.15 o 
  -6   5  10        5.58        7.69      1.84 o 
  -5   5  10      119.07      131.99      6.69 o 
  -4   5  10       33.28       30.03      2.87 o 
  -3   5  10        5.47        5.32      1.58 o 
  -2   5  10       74.29       77.03      2.85 o 
  -1   5  10      261.36      251.42      9.02 o 
   0   5  10       64.02       62.25      2.66 o 
   1   5  10        0.56        1.12      1.15 o 
   2   5  10        1.24        2.80      1.20 o 
   3   5  10        1.05        2.19      1.09 o 
  -8   6  10        1.48        2.23      1.26 o 
  -7   6  10        0.45        1.38      1.08 o 
  -6   6  10        5.31        6.97      2.07 o 
  -5   6  10        0.79        1.16      1.23 o 
  -4   6  10       33.33       33.90      3.23 o 
  -3   6  10       79.80       79.16      4.82 o 
  -2   6  10        0.68        2.24      1.23 o 
  -1   6  10       31.25       32.47      1.93 o 
   0   6  10        1.07        1.28      1.06 o 
   1   6  10        7.54        7.73      1.71 o 
   2   6  10        0.17        2.50      1.12 o 
  -7   7  10        9.29       12.23      2.68 o 
  -6   7  10       14.83       17.43      2.89 o 
  -5   7  10        8.69        9.27      2.25 o 
  -4   7  10        1.72        2.93      1.51 o 
  -3   7  10        0.69        4.63      1.64 o 
  -2   7  10        6.75        6.76      1.79 o 
  -1   7  10        8.63       11.00      1.92 o 
   0   7  10       63.60       70.54      4.30 o 
   1   7  10        6.83       10.14      1.92 o 
  -6   8  10        1.92        4.80      2.02 o 
  -5   8  10        0.05        2.07      1.56 o 
  -4   8  10       27.50       29.73      3.38 o 
  -3   8  10       26.54       15.78      2.42 o 
  -1   8  10        1.07        1.66      0.99 o 
   2  -9  11        2.15        1.77      0.68 o 
   3  -9  11       18.58       22.95      1.61 o 
  -1  -8  11        7.69       10.79      1.33 o 
   0  -8  11        8.21        9.24      1.20 o 
   1  -8  11       16.79       21.18      1.36 o 
   2  -8  11       10.86       10.38      1.20 o 
   3  -8  11       21.13       22.39      1.54 o 
   4  -8  11        4.19        5.87      0.90 o 
   5  -8  11        0.10        0.48      0.76 o 
  -2  -7  11        9.81       12.05      1.31 o 
  -1  -7  11       11.85       15.52      2.01 o 
   0  -7  11       30.66       32.90      1.48 o 
   1  -7  11        6.31        9.02      1.45 o 
   2  -7  11      114.84      104.87      4.50 o 
   3  -7  11        0.20        0.23      0.64 o 
   4  -7  11       81.45       74.42      2.54 o 
   5  -7  11       37.92       40.19      2.09 o 
  -4  -6  11       34.74       36.27      3.78 o 
  -3  -6  11        4.99        3.39      1.67 o 
  -2  -6  11       12.38       13.62      2.09 o 
  -1  -6  11       10.52       13.46      1.04 o 
   0  -6  11        1.81        2.18      0.62 o 
   1  -6  11       27.80       27.48      1.52 o 
   2  -6  11      109.21      106.36      3.05 o 
   3  -6  11        0.68        1.22      0.56 o 
   4  -6  11       92.59       90.67      2.81 o 
   5  -6  11       53.77       52.95      2.95 o 
   6  -6  11        1.48        2.48      0.67 o 
  -4  -5  11       22.17       24.46      2.95 o 
  -3  -5  11        0.67        0.24      0.55 o 
  -2  -5  11       22.53       16.27      1.05 o 
  -1  -5  11        5.22        6.55      0.75 o 
   0  -5  11       58.37       60.35      2.81 o 
   1  -5  11       25.88       29.00      1.49 o 
   2  -5  11        1.29        0.73      0.66 o 
   3  -5  11       55.67       48.90      1.92 o 
   4  -5  11        0.54        0.00      0.70 o 
   5  -5  11        1.09        0.61      0.66 o 
   6  -5  11        0.19        1.49      0.80 o 
  -5  -4  11        2.24        2.03      1.42 o 
  -4  -4  11        9.61        5.19      1.54 o 
  -3  -4  11       75.38       79.80      2.39 o 
  -2  -4  11       85.69       74.21      3.83 o 
  -1  -4  11      232.60      213.55      4.57 o 
   0  -4  11       36.19       34.21      1.51 o 
   1  -4  11      109.62      104.86      2.83 o 
   2  -4  11       46.80       44.46      1.77 o 
   3  -4  11      359.78      355.34      7.05 o 
   4  -4  11      140.69      131.07      3.48 o 
   5  -4  11        6.16        7.09      0.96 o 
   6  -4  11       12.02       12.90      1.18 o 
  -6  -3  11        0.00        1.41      1.49 o 
  -5  -3  11        0.15        0.00      1.15 o 
  -4  -3  11        0.63        1.88      1.13 o 
  -3  -3  11        8.03       10.27      0.81 o 
  -2  -3  11       13.66       16.16      1.22 o 
  -1  -3  11       83.14       82.75      3.03 o 
   0  -3  11      127.68      133.27      3.19 o 
   1  -3  11      424.84      414.84      7.76 o 
   2  -3  11       57.05       54.10      1.94 o 
   3  -3  11        7.05        7.00      0.89 o 
   4  -3  11      196.13      182.57      4.94 o 
   5  -3  11        3.97        6.55      0.90 o 
   6  -3  11       20.39       24.66      1.61 o 
  -6  -2  11        0.05        0.65      1.34 o 
  -5  -2  11       74.55       66.72      4.17 o 
  -4  -2  11       34.50       33.77      1.89 o 
  -3  -2  11       69.82       71.61      1.82 o 
  -2  -2  11       28.82       22.85      1.17 o 
  -1  -2  11        0.00        0.00      0.29 o 
   0  -2  11       21.76       22.85      1.28 o 
   1  -2  11      170.66      149.61      3.51 o 
   2  -2  11       14.01       15.38      1.73 o 
   3  -2  11       84.68       81.14      2.48 o 
   4  -2  11       76.32       76.87      2.48 o 
   5  -2  11        2.05        2.91      0.74 o 
   6  -2  11        1.67        1.71      0.60 o 
  -7  -1  11       10.15        9.49      2.31 o 
  -6  -1  11       19.74        0.05      0.87 o 
  -5  -1  11       80.40       65.54      2.80 o 
  -4  -1  11        3.73        3.62      0.85 o 
  -3  -1  11      203.95      216.45      8.64 o 
  -2  -1  11       19.54       19.08      1.10 o 
  -1  -1  11       20.44       15.46      1.40 o 
   0  -1  11        0.54        0.85      0.46 o 
   1  -1  11        0.07        0.02      0.44 o 
   2  -1  11       71.94       64.11      2.10 o 
   3  -1  11        0.36        0.00      0.83 o 
   4  -1  11       41.05       44.32      3.93 o 
   5  -1  11        8.57        9.93      2.15 o 
   6  -1  11        7.21        9.18      2.24 o 
  -7   0  11        0.25        0.00      1.11 o 
  -6   0  11       40.56       44.93      2.39 o 
  -5   0  11       15.63       16.84      1.52 o 
  -4   0  11       30.98       34.27      2.76 o 
  -3   0  11      235.01      221.82      8.82 o 
  -2   0  11       54.78       53.26      1.67 o 
  -1   0  11      589.32      562.69      9.80 o 
   0   0  11        2.97        3.85      0.65 o 
   1   0  11        8.16        7.77      1.02 o 
   2   0  11       90.97       90.06      3.24 o 
   3   0  11       13.74       16.47      1.52 o 
   4   0  11       34.15       32.90      2.57 o 
   5   0  11        1.34        1.42      1.39 o 
  -7   1  11        0.00        0.81      0.73 o 
  -6   1  11       13.78       16.24      1.64 o 
  -5   1  11       15.51       15.86      2.15 o 
  -4   1  11       24.92       21.90      2.35 o 
  -3   1  11       85.03       74.49      4.24 o 
  -2   1  11       36.89       39.97      1.50 o 
  -1   1  11      529.47      514.34      9.09 o 
   0   1  11       33.17       29.94      1.68 o 
   1   1  11       25.49       25.74      2.18 o 
   2   1  11      280.49      267.83      7.06 o 
   3   1  11       54.83       55.31      2.58 o 
   4   1  11        7.45        9.01      2.06 o 
   5   1  11        0.15        0.01      1.21 o 
  -8   2  11        2.81        4.53      1.14 o 
  -7   2  11       66.60       74.20      3.33 o 
  -6   2  11       28.56       33.58      3.01 o 
  -5   2  11       75.28       69.69      4.37 o 
  -4   2  11      114.69      102.97      5.33 o 
  -3   2  11      149.91      138.64      6.35 o 
  -2   2  11       27.09       29.02      1.21 o 
  -1   2  11      329.67      319.38      7.83 o 
   0   2  11       90.79       85.51      3.06 o 
   1   2  11       39.37       40.67      2.08 o 
   2   2  11       19.72       21.68      1.70 o 
   3   2  11       28.78       28.57      2.85 o 
   4   2  11        1.73        1.51      1.29 o 
   5   2  11        1.28        0.91      1.55 o 
  -8   3  11       13.02       16.61      2.48 o 
  -7   3  11       56.13       59.62      4.21 o 
  -6   3  11       11.73       16.11      2.40 o 
  -5   3  11       95.13       94.78      5.32 o 
  -4   3  11        0.04        1.56      0.99 o 
  -3   3  11      228.18      219.91      9.06 o 
  -2   3  11        3.86        5.17      0.85 o 
  -1   3  11       39.84       36.53      3.25 o 
   0   3  11      222.05      211.94      5.83 o 
   1   3  11        3.82        3.40      1.18 o 
   2   3  11        0.05        0.00      0.63 o 
   3   3  11        2.91        3.17      1.06 o 
   4   3  11        4.18        7.99      1.69 o 
  -8   4  11       72.70       83.95      5.34 o 
  -7   4  11        0.01        0.22      0.87 o 
  -6   4  11       10.34        8.50      1.88 o 
  -5   4  11       30.04       34.77      3.09 o 
  -4   4  11       93.94       98.69      5.47 o 
  -3   4  11      184.56      200.61      8.55 o 
  -2   4  11       30.66       33.47      1.80 o 
  -1   4  11        3.99        4.89      0.91 o 
   1   4  11        4.19        3.96      0.92 o 
   2   4  11        0.00        2.22      1.17 o 
   3   4  11        5.69        4.42      1.34 o 
  -7   5  11        9.35       12.00      2.24 o 
  -6   5  11        4.81        6.35      1.73 o 
  -5   5  11       12.98       14.08      2.44 o 
  -4   5  11       55.71       51.71      3.92 o 
  -3   5  11        4.89        7.21      1.84 o 
  -2   5  11      143.39      128.31      6.27 o 
  -1   5  11       29.08       29.87      2.02 o 
   0   5  11       14.31       17.14      1.57 o 
   1   5  11        2.70        2.66      1.23 o 
   2   5  11       11.70       10.52      1.86 o 
  -7   6  11        7.83       11.48      2.27 o 
  -6   6  11        1.54        4.89      1.86 o 
  -5   6  11       42.61       41.34      3.78 o 
  -4   6  11        0.16        0.00      0.99 o 
  -3   6  11        4.45        3.52      1.59 o 
  -2   6  11       15.04       17.01      2.45 o 
  -1   6  11        3.22        3.68      0.97 o 
   0   6  11        0.13        0.95      1.00 o 
   1   6  11        6.38        7.44      1.77 o 
  -6   7  11       13.05       16.23      2.87 o 
  -5   7  11        6.71        7.94      2.20 o 
  -4   7  11        0.78        0.00      1.36 o 
  -3   7  11        5.79        5.92      1.98 o 
  -2   7  11       22.67        9.54      1.88 o 
  -1   7  11        0.00        0.14      0.91 o 
   0   7  11        0.00        2.22      1.15 o 
  -5   8  11        3.79       10.00      2.54 o 
  -4   8  11       20.81       29.04      3.57 o 
  -3   8  11        4.91        2.15      1.73 o 
   0  -8  12       30.93       35.05      2.47 o 
   1  -8  12        0.04        0.00      0.70 o 
   2  -8  12        0.33        1.76      0.79 o 
   3  -8  12        7.21        9.55      1.09 o 
  -2  -7  12        1.99        1.63      0.83 o 
  -1  -7  12       42.79       50.26      2.64 o 
   0  -7  12        5.13        7.16      1.50 o 
   1  -7  12        8.00       10.82      1.61 o 
   2  -7  12       21.11       21.56      1.55 o 
   3  -7  12        1.24        1.64      0.59 o 
   4  -7  12        0.10        0.98      0.54 o 
   5  -7  12       10.53        9.43      1.21 o 
  -3  -6  12       29.55       10.14      2.40 o 
  -2  -6  12        0.35        2.05      0.85 o 
  -1  -6  12       34.33       35.54      1.75 o 
   0  -6  12       17.28       19.17      1.43 o 
   1  -6  12        5.40        5.55      0.88 o 
   2  -6  12        7.26        8.53      1.08 o 
   3  -6  12       62.20       66.56      2.36 o 
   4  -6  12        0.77        0.42      0.49 o 
   5  -6  12        0.33        0.64      0.63 o 
  -4  -5  12        0.19        1.54      1.41 o 
  -3  -5  12       37.52       47.99      1.98 o 
  -2  -5  12      231.33      222.94      4.95 o 
  -1  -5  12       13.85       11.75      1.34 o 
   0  -5  12        5.99        7.90      1.01 o 
   1  -5  12        6.24        6.38      0.91 o 
   2  -5  12        6.72        7.15      0.98 o 
   3  -5  12       33.65       34.33      1.93 o 
   4  -5  12        2.16        2.14      0.65 o 
   5  -5  12       10.74       10.90      1.15 o 
  -5  -4  12        0.02        0.00      1.50 o 
  -4  -4  12       15.26       16.74      2.48 o 
  -3  -4  12        2.91        1.66      1.09 o 
  -2  -4  12      218.02      218.57      8.89 o 
  -1  -4  12        0.25        0.95      1.91 o 
   0  -4  12        0.14        0.06      0.63 o 
   1  -4  12       21.64       19.42      2.18 o 
   2  -4  12        1.39        2.19      0.62 o 
   3  -4  12       75.42       73.63      2.51 o 
   4  -4  12       27.75       26.73      1.59 o 
   5  -4  12        1.47        4.44      0.78 o 
   6  -4  12       51.42       56.47      2.37 o 
  -5  -3  12        0.10        2.53      1.34 o 
  -3  -3  12       41.35       42.79      3.13 o 
  -2  -3  12        0.28        0.70      0.59 o 
  -1  -3  12        4.95        5.33      0.77 o 
   0  -3  12       26.67       21.71      1.27 o 
   1  -3  12       14.06       14.28      1.12 o 
   2  -3  12      118.43      113.54      3.10 o 
   3  -3  12      191.47      178.62      4.29 o 
   4  -3  12        3.18        3.62      0.78 o 
   5  -3  12        4.98        7.66      0.97 o 
   6  -3  12       64.62       70.41      2.62 o 
  -6  -2  12        0.32        1.58      1.16 o 
  -5  -2  12        0.40        0.31      1.09 o 
  -4  -2  12       50.08       49.44      3.47 o 
  -3  -2  12       10.89       13.20      1.92 o 
  -2  -2  12       38.05       38.62      1.98 o 
  -1  -2  12        2.40        1.17      1.03 o 
   0  -2  12       79.08       68.75      2.27 o 
   1  -2  12        0.58        1.21      0.66 o 
   2  -2  12       53.21       48.53      1.88 o 
   3  -2  12       32.89       37.10      1.73 o 
   4  -2  12       79.33       80.27      2.64 o 
   5  -2  12        9.81       12.31      1.19 o 
  -6  -1  12        7.01        9.62      2.16 o 
  -5  -1  12        0.03        0.63      0.94 o 
  -4  -1  12        0.02        0.00      0.78 o 
  -3  -1  12       17.28       21.91      2.37 o 
  -2  -1  12        1.83        0.87      0.50 o 
  -1  -1  12       14.80       16.29      1.97 o 
   0  -1  12       92.80       77.26      2.30 o 
   1  -1  12        0.61        1.68      0.59 o 
   2  -1  12       11.23       10.45      1.01 o 
   3  -1  12       26.01       27.83      1.55 o 
   4  -1  12       36.34       39.88      3.45 o 
   5  -1  12        1.48        0.33      0.71 o 
  -7   0  12        5.73       10.41      2.35 o 
  -6   0  12       36.49       44.52      3.40 o 
  -5   0  12        2.26        0.00      0.86 o 
  -4   0  12       93.93       97.01      5.17 o 
  -3   0  12       14.87       16.10      2.15 o 
  -2   0  12       30.85       29.12      1.31 o 
  -1   0  12        4.45        7.64      0.83 o 
   0   0  12      197.48      180.18      4.37 o 
   1   0  12       90.84       85.34      2.51 o 
   2   0  12      141.58      136.98      4.43 o 
   3   0  12      162.56      153.95      4.88 o 
   4   0  12       13.36       12.04      2.16 o 
   5   0  12       32.99       36.00      3.49 o 
  -7   1  12        0.83        1.52      1.15 o 
  -6   1  12        0.82        0.33      0.99 o 
  -5   1  12       22.88       27.23      2.66 o 
  -4   1  12       95.08       94.54      5.19 o 
  -3   1  12        0.35        0.22      0.74 o 
  -2   1  12        0.90        0.58      0.48 o 
  -1   1  12        0.15        0.54      0.56 o 
   0   1  12      185.73      167.10      4.91 o 
   1   1  12       22.34       21.95      2.76 o 
   2   1  12       17.54       20.67      1.71 o 
   3   1  12      190.66      187.39      7.89 o 
   4   1  12        0.01        0.33      0.76 o 
  -7   2  12        8.35       12.64      2.18 o 
  -6   2  12       60.42       64.73      4.29 o 
  -5   2  12       42.20       48.45      3.64 o 
  -4   2  12      226.34      212.96      8.95 o 
  -3   2  12       16.83       21.71      2.54 o 
  -2   2  12       31.77       30.59      1.35 o 
  -1   2  12       26.26       24.33      1.59 o 
   0   2  12       36.51       37.16      2.02 o 
   1   2  12      258.53      246.89      6.70 o 
   2   2  12       15.28       17.09      2.29 o 
   3   2  12        3.26        1.92      0.95 o 
   4   2  12       24.23       31.79      3.23 o 
  -7   3  12       58.18       61.19      4.33 o 
  -6   3  12       15.32       13.29      2.31 o 
  -5   3  12        2.87        2.16      1.07 o 
  -4   3  12       46.48       40.82      3.31 o 
  -3   3  12        6.82        8.59      1.89 o 
  -2   3  12       67.01       65.37      4.17 o 
  -1   3  12       48.04       53.66      2.41 o 
   0   3  12       37.06       36.95      2.03 o 
   2   3  12        0.32        1.50      0.96 o 
   3   3  12       12.06       16.29      2.41 o 
  -7   4  12       19.05       17.58      2.59 o 
  -6   4  12        0.72        1.42      1.04 o 
  -5   4  12        8.24        6.84      1.72 o 
  -4   4  12       49.23       49.83      3.88 o 
  -3   4  12        3.64        5.47      1.69 o 
  -2   4  12       26.03       22.90      2.71 o 
  -1   4  12        1.82        3.44      1.90 o 
   0   4  12        4.24        2.95      0.86 o 
   1   4  12        0.01        0.32      0.64 o 
   2   4  12       28.00       30.94      2.75 o 
  -7   5  12        0.04        1.42      1.19 o 
  -6   5  12       53.76       53.63      4.09 o 
  -5   5  12        8.26       12.06      2.50 o 
  -4   5  12        1.57        3.94      1.69 o 
  -3   5  12       41.36       37.92      3.43 o 
  -2   5  12       10.25       13.74      2.35 o 
  -1   5  12        0.01        1.69      0.74 o 
   0   5  12        0.02        1.35      0.73 o 
   1   5  12        2.22        3.21      1.12 o 
  -6   6  12       31.85       40.44      3.98 o 
  -5   6  12        2.88        2.22      1.75 o 
  -4   6  12       21.05       24.18      3.15 o 
  -3   6  12        3.21        4.29      1.63 o 
  -2   6  12       18.11       26.04      3.06 o 
  -1   6  12       26.54       27.79      1.92 o 
   0   6  12       21.60       18.12      2.37 o 
  -5   7  12       20.92       25.40      3.44 o 
  -4   7  12        8.27        8.20      2.33 o 
  -3   7  12        0.88        0.00      1.37 o 
  -2   7  12       10.09        1.55      1.16 o 
  -1  -7  13        3.55        4.38      1.30 o 
   0  -7  13       44.25       40.78      1.99 o 
   1  -7  13        9.03        9.45      1.22 o 
   2  -7  13        2.55        2.12      0.77 o 
   3  -7  13        0.76        2.09      0.77 o 
  -2  -6  13        8.48       11.59      1.62 o 
  -1  -6  13        0.01        1.82      1.45 o 
   0  -6  13       26.30       29.42      1.94 o 
   1  -6  13       42.60       43.46      1.97 o 
   2  -6  13        1.48        2.75      0.86 o 
   3  -6  13        0.07        0.05      0.59 o 
   4  -6  13       11.52       17.02      1.40 o 
  -2  -5  13      119.97      123.68      6.23 o 
  -1  -5  13      153.31      143.83      3.74 o 
   0  -5  13        2.82        3.12      0.81 o 
   1  -5  13      196.21      186.40      4.49 o 
   2  -5  13       17.57       15.31      1.37 o 
   3  -5  13        2.26        1.91      0.72 o 
   4  -5  13        2.62        3.56      0.71 o 
   5  -5  13       68.83       77.63      2.76 o 
  -2  -4  13       14.85       19.53      1.34 o 
  -1  -4  13       78.20       84.18      2.59 o 
   0  -4  13       25.14       26.82      1.78 o 
   1  -4  13      195.77      191.41      4.48 o 
   2  -4  13       10.45       12.54      1.18 o 
   3  -4  13       13.03       13.76      1.33 o 
   4  -4  13        0.09        1.58      0.62 o 
   5  -4  13       44.68       50.44      2.16 o 
  -3  -3  13        8.64        7.33      1.64 o 
  -2  -3  13      145.31      157.77      4.17 o 
  -1  -3  13        2.88        5.13      0.83 o 
   0  -3  13       23.49       21.66      1.44 o 
   1  -3  13       19.76       20.94      1.38 o 
   2  -3  13       16.63       14.77      1.27 o 
   3  -3  13        0.10        0.00      0.54 o 
   4  -3  13        0.03        0.80      0.54 o 
   5  -3  13        3.32        6.55      0.98 o 
  -4  -2  13        3.40        5.21      1.52 o 
  -3  -2  13        5.14        5.12      1.47 o 
  -2  -2  13       10.22        9.48      0.96 o 
  -1  -2  13      123.18      109.46      5.59 o 
   0  -2  13       32.45       31.63      1.50 o 
   1  -2  13       40.44       37.75      1.70 o 
   2  -2  13        2.47        2.64      0.76 o 
   3  -2  13        3.81        5.30      0.90 o 
   4  -2  13       11.03       11.14      1.19 o 
   5  -2  13        0.26        1.19      0.66 o 
  -5  -1  13       27.56       30.12      2.84 o 
  -4  -1  13        8.74       10.70      1.94 o 
  -3  -1  13       73.82       74.02      4.50 o 
  -2  -1  13        5.74        6.19      0.80 o 
  -1  -1  13      250.25      202.67      5.30 o 
   0  -1  13        1.54        2.23      0.64 o 
   1  -1  13       58.47       64.13      2.48 o 
   2  -1  13        7.90        7.76      1.00 o 
   3  -1  13        1.57        1.96      0.78 o 
   4  -1  13       10.63        9.78      1.19 o 
  -6   0  13        2.85        1.69      1.15 o 
  -5   0  13        0.33        2.49      1.21 o 
  -4   0  13       35.53       43.52      3.39 o 
  -3   0  13      163.25      172.05      7.74 o 
  -2   0  13        1.98        2.85      0.65 o 
  -1   0  13       18.14       14.85      1.21 o 
   0   0  13       20.72       22.81      1.35 o 
   1   0  13       20.00       21.76      1.39 o 
   2   0  13       17.38       16.47      2.41 o 
   3   0  13       24.61       24.12      1.93 o 
   4   0  13        0.74        1.14      0.73 o 
  -6   1  13        2.57        3.88      1.36 o 
  -5   1  13        6.11        8.99      1.86 o 
  -4   1  13       38.50       52.40      3.74 o 
  -3   1  13        3.76        2.53      1.19 o 
  -2   1  13        7.84       12.93      2.07 o 
  -1   1  13        6.86       12.55      1.23 o 
   0   1  13        0.20        0.00      0.55 o 
   1   1  13        5.72        8.14      1.22 o 
   2   1  13       23.66       21.28      2.55 o 
   3   1  13        1.18        0.52      0.62 o 
   4   1  13        7.13       11.70      2.06 o 
  -6   2  13        0.00        0.51      0.85 o 
  -5   2  13       16.27       22.38      2.75 o 
  -4   2  13        2.05        2.85      1.21 o 
  -3   2  13        3.91        3.86      1.32 o 
  -2   2  13        8.97       10.47      2.03 o 
  -1   2  13       85.23       78.57      4.72 o 
   0   2  13       24.73       21.24      1.67 o 
   1   2  13       19.55       26.62      1.95 o 
   2   2  13       36.27       16.72      2.25 o 
   3   2  13       16.78       17.23      2.48 o 
  -6   3  13        0.09        0.00      0.77 o 
  -5   3  13       73.08       74.19      4.78 o 
  -4   3  13        3.68        1.69      1.03 o 
  -3   3  13        8.02        6.88      1.88 o 
  -2   3  13        5.85        6.67      1.80 o 
  -1   3  13       47.11       47.10      2.35 o 
   0   3  13       47.99       50.59      2.70 o 
   1   3  13       24.65       23.46      2.78 o 
   2   3  13       18.19       15.98      2.29 o 
  -6   4  13       13.53       18.47      2.72 o 
  -5   4  13        1.07        2.36      1.03 o 
  -4   4  13        3.25        5.23      1.84 o 
  -3   4  13       15.34       13.35      2.44 o 
  -2   4  13        2.10        0.30      1.13 o 
  -1   4  13        4.20        5.28      1.08 o 
   0   4  13        0.01        0.43      0.74 o 
   1   4  13       21.71       26.16      2.76 o 
   2   4  13        8.94       16.14      2.42 o 
  -6   5  13        6.68        5.89      1.69 o 
  -5   5  13       75.11       85.92      5.70 o 
  -4   5  13        0.57        2.53      1.72 o 
  -3   5  13        0.90        2.02      1.50 o 
  -2   5  13        1.31        4.42      1.67 o 
  -1   5  13        0.64        1.01      0.76 o 
   0   5  13        0.35        1.81      1.00 o 
  -5   6  13       11.91       10.61      2.52 o 
  -4   6  13        3.87        3.75      1.82 o 
  -3   6  13        1.14        4.65      1.94 o 
  -2   6  13       33.65       37.79      3.65 o 
  -1   6  13        2.00        2.16      1.45 o 
  -1  -6  14       27.58       36.29      1.93 o 
   0  -6  14        1.99        3.10      0.87 o 
   1  -6  14       13.50       16.23      1.44 o 
   2  -6  14        6.94        6.79      1.08 o 
   3  -6  14        7.84        9.11      1.24 o 
  -2  -5  14       20.46        3.80      1.64 o 
  -1  -5  14       63.01       68.85      2.50 o 
   0  -5  14        3.73        6.62      1.02 o 
   1  -5  14       17.86       17.69      2.20 o 
   2  -5  14       65.72       67.40      2.55 o 
   3  -5  14        8.36        9.90      1.19 o 
  -2  -4  14       21.59       19.02      1.55 o 
  -1  -4  14       10.85       12.52      1.19 o 
   0  -4  14        1.83        1.71      0.82 o 
   1  -4  14       17.98       19.81      1.46 o 
   2  -4  14        4.40        5.83      0.93 o 
   3  -4  14        0.06        0.39      0.72 o 
   4  -4  14        9.66       12.14      1.24 o 
  -3  -3  14       33.79       39.74      3.18 o 
  -2  -3  14       17.27       19.16      1.33 o 
  -1  -3  14        5.80        4.35      0.80 o 
   0  -3  14        0.09        0.31      0.57 o 
   1  -3  14        2.66        3.82      0.81 o 
   2  -3  14       41.90       37.55      2.98 o 
   3  -3  14        8.39        7.62      1.13 o 
   4  -3  14        3.29        2.39      0.86 o 
  -4  -2  14       10.63       12.76      2.06 o 
  -3  -2  14       36.90       37.33      3.17 o 
  -2  -2  14       10.51        9.13      1.19 o 
  -1  -2  14        0.77        0.65      0.48 o 
   0  -2  14      152.08      151.37      3.78 o 
   1  -2  14        2.23        2.52      0.81 o 
   2  -2  14       13.36       12.93      1.29 o 
   3  -2  14        6.63        7.79      1.17 o 
   4  -2  14        0.71        1.31      0.81 o 
  -5  -1  14       15.00       19.86      2.57 o 
  -4  -1  14       10.73       12.67      2.18 o 
  -3  -1  14       31.59       36.25      3.14 o 
  -2  -1  14        6.51        4.78      1.37 o 
  -1  -1  14        3.27        4.57      0.78 o 
   0  -1  14      130.33      116.56      3.20 o 
   1  -1  14       49.77       51.97      3.63 o 
   2  -1  14       88.52       84.70      2.78 o 
   3  -1  14        7.23        7.87      1.12 o 
   4  -1  14        0.15        0.00      0.76 o 
  -5   0  14        0.16        0.47      0.89 o 
  -4   0  14        1.56        1.94      1.15 o 
  -3   0  14       40.46       44.16      3.44 o 
  -2   0  14       35.04       29.80      2.84 o 
  -1   0  14       37.30       34.05      1.59 o 
   0   0  14        1.63        2.66      0.72 o 
   1   0  14      158.59      169.83      4.19 o 
   2   0  14      100.98       97.76      3.05 o 
   3   0  14        1.49        1.01      0.73 o 
  -6   1  14       28.32       31.23      3.01 o 
  -5   1  14        7.37        8.78      1.81 o 
  -4   1  14        1.02        2.10      1.28 o 
  -3   1  14       28.84       30.13      2.89 o 
  -2   1  14        0.42        0.08      0.93 o 
  -1   1  14        1.18        1.31      0.66 o 
   0   1  14        0.45        0.96      0.67 o 
   1   1  14       34.76       37.06      3.41 o 
   2   1  14        1.87        1.02      0.69 o 
   3   1  14        0.91        1.17      0.81 o 
  -6   2  14       37.31       48.33      3.94 o 
  -5   2  14        0.32        1.28      0.94 o 
  -4   2  14       15.80       12.53      2.14 o 
  -3   2  14        0.09        0.17      0.82 o 
  -2   2  14       95.02       98.34      5.63 o 
  -1   2  14       19.70       19.16      1.32 o 
   0   2  14       11.47       13.84      1.67 o 
   1   2  14       15.11       16.61      1.65 o 
   2   2  14        0.30        0.32      0.72 o 
  -6   3  14        0.80        2.49      1.21 o 
  -5   3  14       34.85       38.89      3.43 o 
  -4   3  14       37.56       41.19      3.47 o 
  -3   3  14       10.83        8.76      2.09 o 
  -2   3  14       36.62       40.14      3.56 o 
  -1   3  14        8.76       11.40      1.39 o 
   0   3  14       13.68       15.53      1.61 o 
   1   3  14        0.42        1.06      0.75 o 
  -5   4  14       14.47       14.85      2.52 o 
  -4   4  14       18.04       22.20      3.17 o 
  -3   4  14       10.53       10.82      2.29 o 
  -2   4  14       13.07       16.32      2.66 o 
  -1   4  14       23.44       27.01      3.15 o 
   0   4  14        0.09        1.76      0.83 o 
  -4   5  14       15.18       17.78      2.91 o 
  -3   5  14        0.17        0.00      1.24 o 
  -2   5  14        0.52        3.10      1.79 o 
  -1   5  14        9.97       11.17      2.42 o 
  -1  -5  15        0.44        0.00      0.67 o 
   0  -5  15        0.04        0.53      0.67 o 
   1  -5  15        3.47        1.89      0.77 o 
   2  -5  15        1.47        4.00      0.96 o 
  -2  -4  15        4.94        5.58      1.58 o 
  -1  -4  15        6.07        8.52      1.06 o 
   0  -4  15        6.09        7.36      1.06 o 
   1  -4  15       18.07       15.76      1.43 o 
   2  -4  15        0.66        1.29      0.67 o 
  -3  -3  15        1.29        1.37      1.08 o 
  -2  -3  15        0.00        0.00      0.69 o 
  -1  -3  15        8.63       10.31      1.11 o 
   0  -3  15        0.73        0.52      0.57 o 
   1  -3  15       29.10       32.10      2.52 o 
   2  -3  15        2.38        2.63      0.92 o 
   3  -3  15        5.96        5.42      1.05 o 
  -4  -2  15       17.03       18.55      2.50 o 
  -3  -2  15        0.75        1.62      0.96 o 
  -2  -2  15        0.81        2.10      0.86 o 
  -1  -2  15        0.94        1.94      0.57 o 
   0  -2  15       10.44       15.08      1.30 o 
   1  -2  15        0.14        0.20      0.72 o 
   2  -2  15       12.06       11.93      1.31 o 
   3  -2  15        8.51        9.24      1.26 o 
  -4  -1  15       24.38       27.12      3.01 o 
  -3  -1  15        1.68        1.80      0.96 o 
  -2  -1  15       17.43       15.61      2.32 o 
  -1  -1  15       25.05       30.35      1.57 o 
   0  -1  15       15.61       17.30      1.38 o 
   1  -1  15        6.34        6.66      1.05 o 
   2  -1  15       24.70       24.71      1.71 o 
  -4   0  15        9.60        9.59      1.98 o 
  -3   0  15       23.54       23.44      2.87 o 
  -2   0  15       15.75       16.92      2.45 o 
  -1   0  15       41.83       46.88      2.82 o 
   0   0  15       20.97       21.62      1.47 o 
   1   0  15        0.40        0.77      0.79 o 
   2   0  15       33.13       35.25      1.96 o 
  -5   1  15        3.52        3.55      1.37 o 
  -4   1  15        0.02        0.00      0.73 o 
  -3   1  15       23.76       30.98      2.95 o 
  -2   1  15        0.67        1.08      1.30 o 
  -1   1  15        2.47        4.86      0.91 o 
   0   1  15       24.85       25.98      1.76 o 
   1   1  15        1.95        1.84      0.86 o 
   2   1  15        5.67       10.23      2.35 o 
  -5   2  15        3.17        3.08      1.34 o 
  -4   2  15       27.38       29.05      3.23 o 
  -3   2  15       22.26       21.48      2.76 o 
  -2   2  15        6.43        5.36      1.89 o 
  -1   2  15       36.46       35.20      3.61 o 
   0   2  15       19.83       17.47      2.66 o 
   1   2  15        0.96        1.34      0.75 o 
  -4   3  15       41.73       52.81      4.08 o 
  -3   3  15       19.96       26.47      3.30 o 
  -2   3  15       62.34       70.08      4.93 o 
  -1   3  15        0.21        0.00      1.36 o 
   0   3  15        0.09        0.32      1.26 o 
  -3   4  15        4.94        7.69      2.23 o 
  -2   4  15       47.39       54.06      4.44 o 
  -1  -3  16        0.55        1.19      0.71 o 
   0  -3  16        9.37       12.43      1.35 o 
  -2  -2  16       48.41       50.26      3.92 o 
  -1  -2  16       22.58       16.60      3.70 o 
   0  -2  16        1.77        3.87      0.92 o 
   1  -2  16        0.00        0.07      0.79 o 
  -3  -1  16        0.39        1.24      1.03 o 
  -2  -1  16        0.33        0.39      0.78 o 
  -1  -1  16        1.06        3.06      0.88 o 
   0  -1  16        8.15        7.42      1.10 o 
   1  -1  16        0.96        0.27      0.75 o 
  -3   0  16       11.48       15.43      2.49 o 
  -2   0  16        5.85        6.28      1.73 o 
  -1   0  16        0.01        1.13      1.37 o 
   0   0  16        0.34        0.28      0.74 o 
  -3   1  16       11.41       10.94      2.11 o 
  -2   1  16        2.78        2.12      1.55 o 
  -1   1  16       30.30       33.45      3.62 o 
   0   1  16        2.25        3.35      0.94 o 
  -2   2  16        0.73        2.70      1.64 o 
                                                 
